# Supplementary material for: Comparison of Mask-R-CNN and Thresholding-Based Segmentation for High-Throughput Phenotyping of Walnut Kernel Color
Source: Plants (Basel). 2025 Oct 31;14(21):3335. doi: 10.3390/plants14213335 (PMC12610562; doi:10.3390/plants14213335)
Supplement: Supplementary file 1 [file plants-14-03335-s001.zip]

Archive with 19 entries (17 files):
- plants-3922229-supplementary_rev1/
- plants-3922229-supplementary_rev1/Figure S1.pdf
- plants-3922229-supplementary_rev1/Figure S2.pdf
- plants-3922229-supplementary_rev1/Figure S3.png
- plants-3922229-supplementary_rev1/Figure S4.png
- plants-3922229-supplementary_rev1/Figure S5.pdf
- plants-3922229-supplementary_rev1/File S1.pfs
- plants-3922229-supplementary_rev1/File S2.R
- plants-3922229-supplementary_rev1/File S3.csv
- plants-3922229-supplementary_rev1/plants-3922229_Table S1-rev1.xlsx
- plants-3922229-supplementary_rev1/__MACOSX/
- plants-3922229-supplementary_rev1/__MACOSX/._Figure S1.pdf
- plants-3922229-supplementary_rev1/__MACOSX/._Figure S2.pdf
- plants-3922229-supplementary_rev1/__MACOSX/._Figure S3.png
- plants-3922229-supplementary_rev1/__MACOSX/._Figure S4.png
- plants-3922229-supplementary_rev1/__MACOSX/._Figure S5.pdf
- plants-3922229-supplementary_rev1/__MACOSX/._File S1.pfs
- plants-3922229-supplementary_rev1/__MACOSX/._File S2.R
- plants-3922229-supplementary_rev1/__MACOSX/._File S3.csv
