# Supplementary material for: Comparison of Mask-R-CNN and Thresholding-Based Segmentation for High-Throughput Phenotyping of Walnut Kernel Color
Source: Plants (Basel). 2025 Oct 31;14(21):3335. doi: 10.3390/plants14213335 (PMC12610562; doi:10.3390/plants14213335)
Supplement: Supplementary file 1 [file plants-14-03335-s001.zip › plants-3922229-supplementary_rev1/File S1.pfs]

# {05D8C294-F295-4dfb-9D01-096BD04049F4}
# GenApi persistence file (version 3.1.0)
# Device = Basler::GigECamera -- Basler generic GigEVision camera interface -- Device version = 3.8.0 -- Product GUID = 1F3C6A72-7842-4edd-9130-E2E90A2058BA -- Product version GUID = FA6C822C-8026-4366-87BA-BD7B1BCAE752
GainAuto	Off
GainSelector	All
GainRaw	0
GainSelector	All
BlackLevelSelector	All
BlackLevelRaw	0
BlackLevelSelector	All
GammaEnable	1
GammaSelector	sRGB
DigitalShift	0
ReverseX	0
ReverseY	0
TestImageSelector	Off
ColorTransformationSelector	RGBtoRGB
LightSourceSelector	Daylight
ColorTransformationSelector	RGBtoRGB
BalanceWhiteAuto	Off
BalanceRatioSelector	Red
BalanceRatioRaw	130
BalanceRatioSelector	Green
BalanceRatioRaw	64
BalanceRatioSelector	Blue
BalanceRatioRaw	145
BalanceRatioSelector	Blue
ColorTransformationMatrixFactorRaw	65536
ColorAdjustmentEnable	1
ColorAdjustmentSelector	Red
ColorAdjustmentHueRaw	4
ColorAdjustmentSelector	Yellow
ColorAdjustmentHueRaw	15
ColorAdjustmentSelector	Green
ColorAdjustmentHueRaw	-18
ColorAdjustmentSelector	Cyan
ColorAdjustmentHueRaw	12
ColorAdjustmentSelector	Blue
ColorAdjustmentHueRaw	3
ColorAdjustmentSelector	Magenta
ColorAdjustmentHueRaw	25
ColorAdjustmentSelector	Red
ColorAdjustmentSelector	Red
ColorAdjustmentSaturationRaw	135
ColorAdjustmentSelector	Yellow
ColorAdjustmentSaturationRaw	148
ColorAdjustmentSelector	Green
ColorAdjustmentSaturationRaw	207
ColorAdjustmentSelector	Cyan
ColorAdjustmentSaturationRaw	143
ColorAdjustmentSelector	Blue
ColorAdjustmentSaturationRaw	110
ColorAdjustmentSelector	Magenta
ColorAdjustmentSaturationRaw	97
ColorAdjustmentSelector	Red
DemosaicingMode	Simple
OffsetX	892
OffsetY	296
CenterX	0
CenterY	0
TriggerSelector	AcquisitionStart
TriggerMode	Off
TriggerSelector	FrameStart
TriggerMode	Off
TriggerSelector	FrameStart
TriggerSelector	AcquisitionStart
TriggerSource	Line1
TriggerSelector	FrameStart
TriggerSource	Line1
TriggerSelector	FrameStart
TriggerSelector	AcquisitionStart
TriggerActivation	RisingEdge
TriggerSelector	FrameStart
TriggerActivation	RisingEdge
TriggerSelector	FrameStart
TriggerSelector	AcquisitionStart
TriggerDelayAbs	0
TriggerSelector	FrameStart
TriggerDelayAbs	0
TriggerSelector	FrameStart
ExposureMode	Timed
ExposureAuto	Off
ExposureTimeRaw	7956
ShutterMode	Rolling
AcquisitionFrameRateEnable	0
AcquisitionFrameRateAbs	28.9998
LineSelector	Line1
LineMode	Input
LineSelector	Line2
LineMode	Output
LineSelector	Line3
LineMode	Input
LineSelector	Line1
LineSelector	Line1
LineFormat	OptoCoupled
LineSelector	Line2
LineFormat	OptoCoupled
LineSelector	Line3
LineFormat	TTL
LineSelector	Line1
LineSelector	Line2
LineSource	UserOutput1
LineSelector	Line1
LineSelector	Line1
LineInverter	0
LineSelector	Line2
LineInverter	0
LineSelector	Line3
LineInverter	0
LineSelector	Line1
LineSelector	Line1
LineDebouncerTimeRaw	0
LineSelector	Line3
LineDebouncerTimeRaw	0
LineSelector	Line1
LineSelector	Line2
MinOutPulseWidthRaw	0
LineSelector	Line1
UserOutputValueAll	0
SyncUserOutputValueAll	0
TimerDelayTimebaseAbs	1
TimerDurationTimebaseAbs	1
TimerSelector	Timer1
TimerDelayAbs	0
TimerSelector	Timer1
TimerSelector	Timer1
TimerDelayRaw	0
TimerSelector	Timer1
TimerSelector	Timer1
TimerDurationAbs	4095
TimerSelector	Timer1
TimerSelector	Timer1
TimerDurationRaw	4095
TimerSelector	Timer1
CounterSelector	Counter1
CounterEventSource	FrameTrigger
CounterSelector	Counter2
CounterEventSource	FrameStart
CounterSelector	Counter1
CounterSelector	Counter1
CounterResetSource	Off
CounterSelector	Counter2
CounterResetSource	Off
CounterSelector	Counter1
LUTSelector	Luminance
LUTEnable	0
LUTSelector	Luminance
LUTSelector	Luminance
LUTValueAll	0x0000000000000000000000000000000000000000000000000000000000000000000000080000000000000000000000000000000000000000000000000000000000000010000000000000000000000000000000000000000000000000000000000000001800000000000000000000000000000000000000000000000000000000000000200000000000000000000000000000000000000000000000000000000000000028000000000000000000000000000000000000000000000000000000000000003000000…
LUTSelector	Luminance
GevStreamChannelSelector	StreamChannel0
GevSCPD	0
GevStreamChannelSelector	StreamChannel0
GevStreamChannelSelector	StreamChannel0
GevSCFTD	0
GevStreamChannelSelector	StreamChannel0
GevStreamChannelSelector	StreamChannel0
GevSCBWR	10
GevStreamChannelSelector	StreamChannel0
GevStreamChannelSelector	StreamChannel0
GevSCBWRA	10
GevStreamChannelSelector	StreamChannel0
AutoTargetValue	128
GrayValueAdjustmentDampingRaw	700
BalanceWhiteAdjustmentDampingRaw	1000
AutoGainRawLowerLimit	0
AutoGainRawUpperLimit	1957
AutoExposureTimeAbsLowerLimit	52
AutoExposureTimeAbsUpperLimit	100000
AutoFunctionProfile	GainMinimum
AutoFunctionAOISelector	AOI1
AutoFunctionAOIWidth	5472
AutoFunctionAOISelector	AOI2
AutoFunctionAOIWidth	5472
AutoFunctionAOISelector	AOI1
AutoFunctionAOISelector	AOI1
AutoFunctionAOIHeight	3648
AutoFunctionAOISelector	AOI2
AutoFunctionAOIHeight	3648
AutoFunctionAOISelector	AOI1
AutoFunctionAOISelector	AOI1
AutoFunctionAOIOffsetX	12
AutoFunctionAOISelector	AOI2
AutoFunctionAOIOffsetX	12
AutoFunctionAOISelector	AOI1
AutoFunctionAOISelector	AOI1
AutoFunctionAOIOffsetY	12
AutoFunctionAOISelector	AOI2
AutoFunctionAOIOffsetY	12
AutoFunctionAOISelector	AOI1
UserDefinedValueSelector	Value1
UserDefinedValue	0
UserDefinedValueSelector	Value2
UserDefinedValue	0
UserDefinedValueSelector	Value3
UserDefinedValue	0
UserDefinedValueSelector	Value4
UserDefinedValue	0
UserDefinedValueSelector	Value5
UserDefinedValue	0
UserDefinedValueSelector	Value1
ParameterSelector	Gain
RemoveLimits	0
ParameterSelector	AutoTargetValue
RemoveLimits	0
ParameterSelector	Gain
EventSelector	ExposureEnd
EventNotification	Off
EventSelector	FrameStartOvertrigger
EventNotification	Off
EventSelector	AcquisitionStartOvertrigger
EventNotification	Off
EventSelector	AcquisitionStart
EventNotification	Off
EventSelector	CriticalTemperature
EventNotification	Off
EventSelector	OverTemperature
EventNotification	Off
EventSelector	ActionLate
EventNotification	Off
EventSelector	FrameStartWait
EventNotification	Off
EventSelector	AcquisitionStartWait
EventNotification	Off
EventSelector	EventOverrun
EventNotification	Off
EventSelector	ExposureEnd
