# Supplementary material for: Comparison of Mask-R-CNN and Thresholding-Based Segmentation for High-Throughput Phenotyping of Walnut Kernel Color
Source: Plants (Basel). 2025 Oct 31;14(21):3335. doi: 10.3390/plants14213335 (PMC12610562; doi:10.3390/plants14213335)
Supplement: Supplementary file 1 [file plants-14-03335-s001.zip › plants-3922229-supplementary_rev1/File S3.csv]

Column	Row	X coordinate	Y coordinate
1	1	2492	25
1	2	2220	25
1	3	1946	23
1	4	1673	23
1	5	1398	19
1	6	1124	15
1	7	851	15
1	8	581	12
1	9	309	12
1	10	38	14
2	1	2492	296
2	2	2217	299
2	3	1944	296
2	4	1673	293
2	5	1400	294
2	6	1126	291
2	7	852	286
2	8	577	286
2	9	305	288
2	10	32	287
3	1	2492	572
3	2	2218	572
3	3	1944	569
3	4	1671	567
3	5	1399	566
3	6	1122	562
3	7	852	563
3	8	576	562
3	9	303	560
3	10	30	561
4	1	2489	844
4	2	2216	844
4	3	1945	840
4	4	1671	839
4	5	1396	837
4	6	1122	834
4	7	848	834
4	8	574	834
4	9	301	834
4	10	29	834
5	1	2489	1119
5	2	2215	1116
5	3	1941	1117
5	4	1672	1114
5	5	1394	1114
5	6	1121	1112
5	7	847	1112
5	8	574	1108
5	9	298	1107
5	10	28	1108
6	1	2486	1392
6	2	2215	1389
6	3	1942	1388
6	4	1669	1389
6	5	1394	1389
6	6	1121	1390
6	7	847	1385
6	8	572	1383
6	9	299	1381
6	10	26	1383
7	1	2485	1663
7	2	2212	1662
7	3	1939	1663
7	4	1666	1662
7	5	1395	1662
7	6	1120	1663
7	7	846	1660
7	8	572	1659
7	9	300	1657
7	10	25	1657
8	1	2485	1936
8	2	2212	1935
8	3	1939	1936
8	4	1664	1936
8	5	1393	1935
8	6	1118	1935
8	7	854	1938
8	8	570	1933
8	9	299	1934
8	10	23	1932
9	1	2486	2210
9	2	2212	2212
9	3	1936	2213
9	4	1665	2209
9	5	1391	2211
9	6	1120	2209
9	7	868	2223
9	8	570	2204
9	9	297	2205
9	10	25	2203
10	1	2487	2489
10	2	2212	2486
10	3	1938	2487
10	4	1661	2485
10	5	1393	2484
10	6	1117	2484
10	7	844	2481
10	8	572	2478
10	9	298	2478
10	10	24	2479
