# Supplementary material for: Comparison of Mask-R-CNN and Thresholding-Based Segmentation for High-Throughput Phenotyping of Walnut Kernel Color
Source: Plants (Basel). 2025 Oct 31;14(21):3335. doi: 10.3390/plants14213335 (PMC12610562; doi:10.3390/plants14213335)
Supplement: Supplementary file 1 [file plants-14-03335-s001.zip › plants-3922229-supplementary_rev1/plants-3922229_Table S1-rev1.xlsx]

## Sheet: Sheet1
kernel_name	image_id	area	centroid_x	centroid_y	lab_x_10	lab_x_25	lab_x_50	lab_x_75	lab_x_90	lab_y_10	lab_y_25	lab_y_50	lab_y_75	lab_y_90	lab_z_10	lab_z_25	lab_z_50	lab_z_75	lab_z_90	rgb_x_10	rgb_x_25	rgb_x_50	rgb_x_75	rgb_x_90	rgb_y_10	rgb_y_25	rgb_y_50	rgb_y_75	rgb_y_90	rgb_z_10	rgb_z_25	rgb_z_50	rgb_z_75	rgb_z_90	size	mean_r	mean_g	mean_b	mean_l	mean_a	mean_b.1	X10_r	X25_r	X50_r	X75_r	X90_r	X10_g	X25_g	X50_g
2020_A01_01_01	2020_A01	24286	3104	470	104	116	132	144	152	116	117	119	121	124	111	113	117	121	125	104	120	141	159	167	99	112	129	141.75	150	74	82	91	101	108	27354	131.577	121.532	90.7038	5163.21	-57.9971	1555.18	88	113	135	157	166	90	106	124
2020_A01_01_02	2020_A01	26612	2834	473	108	120	131	144	155	115	116	118	119	122	110	112	116	119	124	110	128	143	160	173	104	116	128	143	154	71	80	89	98	105	30209	134.773	123.048	87.2239	5219.68	-52.1467	1803.58	89	119	140	157	172	91	110	125
2020_A01_01_03	2020_A01	23205	2558	475	107	116	128	140	150	116	117	119	121	123	110	112	116	119	123	111	125	139	155	165	102	112	125	137	148	69	78	88	97	104	26914	130.885	119.021	86.6639	5091.76	-2.82815	1657.21	88	117	135	152	164	89	106	121
2020_A01_01_04	2020_A01	25632	2273	424	100	111	123	133	143	117	118	119	121	124	110	112	115	119	122	106	120	135	149	159	95	107	119	130	141	66	75	84	91	98	29417	125.776	112.544	81.7989	4883.43	76.083	1611.1	81	113	131	147	158	81	100	116
2020_A01_01_05	2020_A01	27782	2009	453	97	110	122	136	149	116	118	119	122	124	109	111	115	119	124	100	118	138	152	167	93	106	119	133	148	67	74	83	93	101	31497	128.233	114.931	83.1375	4963.7	63.422	1654.33	85	109	135	150	166	85	100	116
2020_A01_01_06	2020_A01	26449	1732	440	107	120	132	143	152	115	116	118	120	123	109	112	114	118	122	112	130	148	159	169	102	117	129	141	151	72	80	89	97	105	29522	137.417	123.754	87.6881	5262.52	15.996	1840.45	96	122	145	157	168	93	111	127
2020_A01_01_07	2020_A01	23059	1481	453	105	116	130	142	152	115	116	118	121	123	110	112	116	119	124	107	126	141	156	168	100	112	126	140	150	71	79	88	98	105	26720	131.337	120.008	87.6269	5119.84	-20.7217	1646.11	83.9	115	138	153	167	87.9	106	123
2020_A01_01_08	2020_A01	27320	1210	418	95	106	119	138	148	117	118	120	122	125	109	112	115	119	124	99	115	133	153	165	90	101	116	135	146	65	73	84	95	103	30872	125.356	112.005	82.5739	4867.26	96.9434	1554.1	80	108	129	151	164	80	96	111
2020_A01_01_09	2020_A01	26218	924	429	101	112	124	139	153	115	117	119	122	124	109	112	116	121	126	105	119	132	152	171	96	108	120	137	152	67	79	88	97	105	29621	129.301	117.978	86.3836	5054.67	-10.1629	1619.71	89	114	130	149	170	88	103	117
2020_A01_01_10	2020_A01	24621	668	415	93	104	116	128	137	117	119	121	123	126	109	112	115	119	124	96	116	129	143	155	88	99	112	124	134	64	73	80	89	96	28428	120.27	106.672	80.1651	4693.87	145.603	1431.81	77	106	125	141	153	78	94	108
2020_A01_02_01	2020_A01	25655	3090	711	108	122	136	146	154	116	117	119	121	123	111	114	117	122	127	105	125	148	159	168	103	118	133	144	152	79	87	96	105	111	29972	134.2	125.382	95.1987	5286.01	-94.8852	1502.04	92	115	142	158	166	93	112	129
2020_A01_02_02	2020_A01	25730	2818	700	104	119	135	144	153	115	116	118	120	123	110	112	115	119	125	103	126	149	160	170	100	115	132	142	152	74	81	88	97	104	29203	134.8	123.18	87.5882	5222.93	-49.2064	1787.35	87	115	144	159	168	89	109	128
2020_A01_02_03	2020_A01	24621	2553	706	100	114	126	140	150	116	117	119	121	123	110	112	115	119	123	105	124	139	155	168	96	110	123	138	149	66	75	85	96	103	27080	132.517	119.286	85.3962	5110.08	29.9972	1746.4	90	118	137	153	167	89	105	121
2020_A01_02_04	2020_A01	26761	2286	740	98	111	124	139	150	116	118	119	122	124	110	112	115	120	124	100	118	139	155	167	94	107	121	136	148	69	76	85	95	102	30845	127.968	115.201	84.4035	4966.89	53.5911	1596.72	81	108	134	153	166	81	100	117
2020_A01_02_05	2020_A01	27763	2015	730	104	114	123	138	153	115	117	119	121	123	108	111	114	118	122	110	125	139	155	172	99	110	120	136	152	66	74	83	93	102	31575	131.263	117.295	83.274	5045.88	64.0249	1758.13	84	118	136	152	171	84	105	117
2020_A01_02_06	2020_A01	28766	1753	716	103	114	127	139	153	115	117	119	121	123	110	112	115	119	123	107	122	140	154	171	99	110	124	137	152	69	77	86	96	104	33428	129.914	118.068	86.1022	5056.2	6.53491	1632.85	84	113	135	152	169	85	104	120
2020_A01_02_07	2020_A01	25832	1474	707	100	113	125	138	147	115	117	119	121	124	109	111	114	118	124	104	124	139	155	167	96	109	122	135	146	66	76	84	92	99	28451	131.088	117.242	82.9259	5044.69	55.0484	1771.8	86	118	136	153	166	87	104	119
2020_A01_02_08	2020_A01	26409	1190	707	99	110	121	135	145	117	118	120	122	125	110	112	115	119	123	104	119	135	151	162	95	105	117	132	143	67	77	86	94	100	29420	128.11	114.106	84.1325	4947.3	108.427	1585.56	87	113	132	149	161	86	102	115
2020_A01_02_09	2020_A01	26397	934	697	104	116	130	144	156	115	116	118	120	123	109	112	115	119	125	108	127	142	158	174	99	112	128	142	155	68	79	89	99	107	30019	133.977	121.829	87.4897	5184.64	-15.537	1743.51	87	117	139	156	172	90	106	124
2020_A01_02_10	2020_A01	26140	665	687	98	111	127	137	144	116	118	120	122	125	109	112	115	118	124	101	123	140	153	160	93	107	123	134	141	67	77	86	94	100	29781	129.378	115.743	85.2192	4999.48	86.7432	1602.01	85	114	137	151	159	85	101	120
2020_A01_03_01	2020_A01	26940	3097	1003	112	125	137	148	155	115	116	118	120	123	111	113	116	120	124	111	131	149	164	172	107	121	134	146	154	79	87	95	102	109	30729	136.796	125.884	92.6262	5309.45	-56.6191	1662.24	86	122	144	162	171	89	114	131
2020_A01_03_02	2020_A01	27151	2821	988	103	115	130	144	156	116	118	119	122	125	112	114	117	122	125	101	118	141	158	169	97	110	127	142	154	78	85	93	102	113	31323	129.328	119.549	91.7506	5091.31	-29.0495	1406.3	80	109	136	156	168	83	103	123
2020_A01_03_03	2020_A01	26279	2553	999	107	120	134	149	161	116	117	119	121	123	111	112	115	118	123	112	131	148	164	176	102	116	131	146	159	75	84	94	105	115	30215	137.554	124.815	93.0044	5290.45	26.6797	1623.38	89	121	144	162	175	88	109	127
2020_A01_03_04	2020_A01	31367	2282	986	106	116	129	143	155	116	118	119	122	124	111	113	116	119	124	107	124	142	157	170	101	112	125	140	153	74	83	92	101	109	34480	134.019	121.519	91.0385	5182.24	35.3634	1568.4	91	118	139	155	169	90	108	123
2020_A01_03_05	2020_A01	22861	1988	990	101	113	126	136	148	116	118	119	121	124	110	112	116	120	124	100	120	139	152	164	95	109	122	134	146	70	78	87	95	103	25486	130.294	118.05	86.7827	5064.65	22.9188	1611.05	91	112	136	150	163	91	105	120
2020_A01_03_06	2020_A01	24251	1743	992	104	120	139	151	158	115	116	118	121	124	110	112	116	121	127	100	126	154	166	173	99	115	136	149	156	77	86	94	104	112	27482	136.959	125.693	93.0902	5306.03	-29.3372	1632.32	86	111	150	164	172	89	106	132
2020_A01_03_07	2020_A01	21916	1484	958	104	117	129	142	153	116	117	119	121	123	111	113	116	119	123	109	126	141	155	168	100	113	125	139	151	73	81	90	99	108	25215	131.56	119.946	89.4703	5121.42	7.81817	1559.13	86	116	138	153	167	87	106	122
2020_A01_03_08	2020_A01	21698	1206	993	102	116	128	141	152	116	117	119	121	124	110	113	116	119	123	105	124	139	157	169	97	112	124	139	150	72	80	89	98	106	25447	129.067	117.821	87.6728	5044.56	4.55432	1538.85	80	113	135	153	167	84	103	121
2020_A01_03_09	2020_A01	26917	931	962	97	108	121	135	148	116	118	119	122	124	109	112	114	118	122	102	119	135	151	166	93	104	118	132	146	66	74	81	91	100	31145	125.582	112.611	81.6802	4881.37	67.5746	1612.11	78	108	130	148	164	82	98	114
2020_A01_03_10	2020_A01	27614	658	973	101	111	126	140	152	116	118	120	122	125	110	112	116	121	126	103	118	137	155	169	96	106	123	137	151	72	80	90	99	107	31885	128.039	117.012	88.9306	5022.73	22.2201	1446.86	84	109	132	151	167	86	100	119
2020_A01_04_01	2020_A01	27396	3088	1293	105	121	136	147	155	116	117	118	120	123	111	113	116	120	125	106	130	147	159	170	101	118	133	144	154	73	84	95	104	110	31241	134.496	123.789	91.8185	5237.03	-48.2516	1606.17	82	119	144	158	169	85	111	129
2020_A01_04_02	2020_A01	26105	2812	1250	102	114	126	138	151	117	118	120	122	124	111	114	117	120	124	102	121	136	153	163	97	110	122	135	148	73	81	89	99	109	29509	127.805	116.969	89.1404	5016.36	7.37257	1433	81	112	133	151	162	84	104	119
2020_A01_04_03	2020_A01	28137	2538	1262	102	114	129	142	153	117	118	120	122	124	111	114	116	120	124	107	122	140	155	166	97	109	125	139	151	72	81	92	102	111	31990	131.292	120.012	91.2179	5123.81	12.0068	1479.97	89	115	136	153	165	89	104	122
2020_A01_04_04	2020_A01	30892	2278	1266	102	118	131	145	157	116	117	119	121	124	111	112	116	119	123	104	127	143	160	173	96	114	127	143	156	73	83	92	101	109	34140	134.635	121.906	90.4784	5191.3	31.8907	1610.09	87	118	140	158	172	86	107	125
2020_A01_04_05	2020_A01	29508	2010	1238	100	115	128	139	147	116	117	119	121	123	110	112	114	117	121	106	125	143	155	165	96	111	125	137	145	68	76	85	93	100	33383	131.379	117.308	83.6077	5044.73	65.1778	1742.38	85	116	140	154	164	83	104	122
2020_A01_04_06	2020_A01	24223	1746	1262	109	120	131	145	158	115	117	118	120	122	111	112	116	118	122	114	130	143	160	175	105	116	128	143	156	71	82	91	101	109	27133	137.617	125.089	90.3866	5298.01	-14.9309	1759.58	98	124	141	157	173	96	112	126
2020_A01_04_07	2020_A01	21709	1476	1223	111	122	134	147	158	115	117	118	120	122	111	113	116	119	122	115	132	147	161	175	106	118	131	144	157	76	84	93	102	109	25296	137.014	125.304	92.1488	5299.01	-26.2051	1670.73	92	122	143	158	173	94	112	127
2020_A01_04_08	2020_A01	21431	1211	1223	102	114	128	142	152	116	117	119	121	123	110	112	116	119	124	107	122	140	158	169	98	110	125	140	150	71	80	88	97	104	24500	130.443	119.103	87.6456	5089.14	-7.67811	1600.5	82	114	135	155	168	86	104	121
2020_A01_04_09	2020_A01	25627	916	1240	98	109	123	138	148	116	117	119	122	124	109	111	114	119	124	102	119	137	154	166	94	105	119	136	146	66	74	84	93	101	29203	128.264	115.378	83.8019	4978.06	51.815	1639.81	85	111	132	152	165	86	100	115
2020_A01_04_10	2020_A01	30515	640	1235	95	108	126	141	152	116	118	120	122	125	110	112	116	119	125	99	118	137	156	168	90	104	122	138	150	66	77	87	98	108	34135	128.172	115.286	85.7222	4969.55	76.8043	1540.53	78	109	132	154	167	78	97	118
2020_A01_05_01	2020_A01	25948	3082	1573	97	112	132	146	157	115	117	119	121	124	111	112	116	120	125	99	120	143	161	172	93	108	129	144	155	69	78	88	101	111	29193	133.136	121.436	89.3162	5165.85	-7.8962	1632	84	113	138	160	171	84	103	124
2020_A01_05_02	2020_A01	25573	2814	1540	97	112	130	144	158	116	117	118	121	125	110	111	114	118	124	99	122	145	162	175	92	107	127	143	157	68	76	86	99	109	29098	133.856	120.309	86.9919	5142.09	52.2563	1709.52	86	111	140	159	173	86	101	123
2020_A01_05_03	2020_A01	25699	2537	1541	93	105	121	136.5	151	117	118	120	122	125	109	111	113	117	122	100	118	137	154	170	88	101	117	134	149	61	70	81	93	102	29152	129.662	114.24	82.2705	4957.16	142.919	1694.33	88	111	132	152	168	84	98	114
2020_A01_05_04	2020_A01	29854	2274	1523	92	106	119	131	143	118	120	121	123	126	109	110	113	116	121	98	117	136	150	161	86	101	114	127	140	65	72	81	91	100	34366	125.199	108.884	81.1922	4786.17	229.437	1512.46	80	107	131	148	159	76	94	111
2020_A01_05_05	2020_A01	25649	2000	1525	94	106	119	141	156	116	118	120	122	125	108	111	113	116	120	103	120	137	159	175	89.8	102	116	139	154	58	67	80	95	104	28816	131.482	115.096	81.1539	4988.43	157.41	1793.28	87	112	133	155	174	82	97	113
2020_A01_05_06	2020_A01	28792	1728	1517	92	105	122	138	150	116	118	120	123	125	109	111	113	116	121	101	118	137	156	169	87	101	118	135	148	62	71	81	92	100	32855	128.825	113.316	81.1697	4922.7	144.145	1701.83	84	111	131	153	168	80	96	114
2020_A01_05_07	2020_A01	23912	1468	1499	95	104	116	133	148	117	119	121	123	125	110	111	113	117	122	104	118	133	150	164	90	99	112	130	146	62	69	78	90	103	27569	127.008	111.239	81.1803	4860.9	178.962	1621.76	90	110	129	147	163	84	96	109
2020_A01_05_08	2020_A01	22196	1194	1500	87	98	115	132	143	117	119	121	124	127	108	110	112	116	119	98	113	132	152	163	82	94	111	129	140	58	66	77	87	96	26373	124.041	106.942	78.0179	4727.53	254.723	1592.07	85	105	126	148	162	76	89	106
2020_A01_05_09	2020_A01	27970	920	1505	64	75	86	97	109	123	126	128	130	133	108	110	113	118	124	73	88	103	116	127	59	69	81	92	103	52	57	64	72	82	32072	98.0989	81.022	68.4377	3839.34	497.754	867.933	63	82	101	115	125	55	66	79
2020_A01_05_10	2020_A01	28908	650	1513	46	54	63	76	89	128	131	134	137	139	109	112	116	121	125	52	63	77	92	108	39	47	56	69	82	48	53	59	66	74	33298	74.7066	57.6524	60.6136	3004.69	764.025	89.2819	46	59	73	90	106	38	45	55
2020_A01_06_01	2020_A01	26541	3080	1808	101	114	130	144	153	116	117	119	121	124	111	112	115	119	123	103	123	145	160	170	96	110	127	142	152	72	79	88	98	105	30062	133.356	120.613	88.446	5149.16	25.8254	1650.38	87	114	139	158	169	89	104	122
2020_A01_06_02	2020_A01	24227	2811	1778	96	109	129	145	157	116	117	119	122	125	110	112	114	117	123	99	119	144	161	173	91	105	125	143	155	69	76	86	98	110	27681	133	119.117	86.9255	5104.45	73.7519	1664.72	84	111	139	159	172	83	99	121
2020_A01_06_03	2020_A01	26022	2559	1803	94	110	124	137	148	116	118	120	122	125	109	111	113	117	122	101	122	140	155	167	89	106	120	134	146	65	72	81	91	100	31240	128.116	113.55	82.3552	4925.71	123.658	1641.45	78	109	135	152	165	77	97	117
2020_A01_06_04	2020_A01	27383	2279	1790	101	112	129	143	155	116	118	120	122	125	110	111	114	117	122	105	123	145	161	172	96	108	126	140	154	72	80	88	97	108	31037	134.414	120.229	88.8757	5148.34	92.5518	1628.54	90	114	141	159	170	88	103	122
2020_A01_06_05	2020_A01	26623	2017	1790	95	107	124	145	156	116	117	120	122	124	108	110	112	115	118	108	123	142	164	176	91	103	120	143	154	59	68	81	96	105	29846	135.572	117.782	82.0571	5088.16	186.598	1887.75	94	117	137	162	174	85	99	116
2020_A01_06_06	2020_A01	28035	1729	1771	92	108	126	144	156	115	116	119	122	124	110	111	113	117	122	97	118	142	162	176	88	104	123	142	156	66	73	83	93	102	32052	130.966	116.902	82.8237	5024.1	64.9491	1752.98	80	107	136	159	175	77	97	118
2020_A01_06_07	2020_A01	26145	1453	1777	99	116	133	151	161	115	117	119	121	124	109	110	112	116	119	108	130	152	171	182	94	112	130	149	161	67	76	87	99	108	29724	141.449	124.542	87.6266	5307.59	129.225	1908.59	93	121	147	168	181	86	106	126
2020_A01_06_08	2020_A01	25968	1191	1777	82	94	108	126	139	118	120	122	125	128	108	110	113	118	124	89	107	124	141	156	76	90	103	122	136	56	63	74	87	98	29736	116.867	101.712	76.4949	4534.14	235.403	1404.53	74	97	120	138	154	71	85	100
2020_A01_06_09	2020_A01	25867	919	1766	66	80	95	112	124	121	123	126	129	132	107	110	113	118	125	71	91	112	132	144	60	73	89	107	120	54	61	69	79	89	30173	103.73	86.4476	70.9817	4028.65	460.474	985.108	61	81	106	128	142	55	69	86
2020_A01_06_10	2020_A01	27447	654	1772	44	53	63	76	88	129	132	134	137	139	110	113	117	121	126	51	63	75	88	103	38	46	56	68	81	47	53	60	68	75	31070	73.2397	57.076	61.0589	2975.57	738.98	24.7407	46	60	73	86	101	37	45	55
2020_A01_07_01	2020_A01	25196	3083	2047	102	117	139	153	165	115	116	118	121	124	112	115	118	124	130	98	117	149	165	176	97	112	136	151	164	77	87	97	112	122	27702	135.804	128.319	98.1049	5367.28	-145.942	1477.75	86	109	144	163	175	90	107	132
2020_A01_07_02	2020_A01	26402	2812	2071	103	117	136	151	162	115	116	118	120	123	111	112	116	119	126	102	124	150	165	177	98	113	133	149	161	74	82	93	104	113	29058	138.723	127.157	92.6148	5355.91	-47.6191	1728.8	91	117	147	164	176	92	108	131
2020_A01_07_03	2020_A01	25520	2533	2063	105	120	136	153	165	114	116	118	120	123	111	112	114	119	124	107	129	149	168	182	100	116	133	152	165	72	83	93	105	114	29291	138.857	127.161	92.3767	5352.87	-42.9331	1737.58	87	119	145	165	181	90	110	129
2020_A01_07_04	2020_A01	27066	2269	2056	97	112	132	144	153	116	117	118	121	124	110	111	114	119	124	99	121	150	162	171	93	107	130	142	151	70	78	86	95	104	30903	133.521	119.96	86.125	5129.32	45.3806	1731.43	85	108	144	160	170	86	100	125
2020_A01_07_05	2020_A01	26507	2008	2075	104	117	130	144	154	116	117	119	120	123	109	111	112	116	119	112	132	147	162	173	100	114	127	142	152	66	75	85	96	105	30259	137.606	121.605	85.4264	5203.75	108.054	1873.06	92	123	144	160	172	87	108	124
2020_A01_07_06	2020_A01	26477	1728	2061	98	109	122	138	154.4	116	118	120	122	125	111	112	115	118	122	102	120	137	154	172	93	105	118	136	153	70	77	85	96	106	30621	129.578	116.167	85.8617	5005.99	79.1077	1581.94	85	111	132	151	170	86	100	115
2020_A01_07_07	2020_A01	19322	1467	2047	95	108	128	145	155	115	117	119	122	125	109	111	113	117	123	98	120	145	163	174	90	104	125	143	154	64	72	83	97	105	22028	133.328	118.755	84.9477	5098.04	88.8484	1750.13	82	111	141	161	172	83	99	121
2020_A01_07_08	2020_A01	26141	1190	2063	88	102	127	145	154	117	118	120	124	127	110	111	114	118	124	93	112	142	163	173	83	97	124	142	152	66	74	87	100	109	30261	129.394	114.97	86.7006	4971.02	146.382	1494.76	80	103	135	160	171	76	91	117
2020_A01_07_09	2020_A01	29052	921	2057	88	104	118	138	151	117	119	121	123	126	108	111	114	119	125	93	115	133	155	169	83	99	114	135	149	59	70	83	96	105	32716	127.116	112.382	83.039	4892.1	154.691	1568.68	79	107	130	152	168	78	95	111
2020_A01_07_10	2020_A01	26401	652	2036	85	100	117	141	157	117	119	122	125	128	110	112	116	122	128	87	106	128	152	171	79	94	113	137	154	63	73	86	103	116	29929	122.933	111.532	88.4493	4839.09	108.15	1230.56	78	99	124	149	169	74	91	110
2020_A01_08_01	2020_A01	25577	3079	2344	106	119	133	148	160.4	116	117	118	121	123	112	115	117	122	127	102	122	143	158	172	101	114	130	145	159	78	86	96	108	117	28058	135.094	126.906	96.4777	5331.62	-127.37	1507.14	93	117	140	157	171	97	111	128
2020_A01_08_02	2020_A01	24496	2822	2319	103	121	136	155	165	114	115	117	120	122	110	112	114	117	124	105	130	152	171	183	98.5	118	134	153	165	70	80	91	106	114	27222	141.269	128.685	91.7769	5409.43	-36.1624	1845.41	89.1	120	148	168	182	89	112	131
2020_A01_08_03	2020_A01	26533	2543	2319	95	112	130	144	155	116	117	119	122	124	111	113	116	121	125	95	116	143	158	171	90	107	126	141	154	71	78	88	100	109	30061	130.12	118.92	88.3257	5077.23	-6.348	1557.01	79	108	138	156	170	80	101	123
2020_A01_08_04	2020_A01	24970	2263	2353	101	113	130	145	155	115	116	118	121	123	110	111	114	118	124	102	122	146	162	172	96	109	128	143	154	67	76	86	97	105	28050	134.624	121.681	85.7616	5182.87	-1.77614	1824.12	89	113	141	160	171	89	104	123
2020_A01_08_05	2020_A01	25883	1988	2327	97	111	125	140	154	116	117	119	122	124	110	111	114	117	122	104	124	141	155.5	171	92	107	122	138	153	65	73	83	96	106	29539	132.52	118.282	85.1726	5080.94	79.3185	1721.15	87	116	138	153	170	85	103	120
2020_A01_08_06	2020_A01	27219	1727	2317	101	114	131	147	158	115	117	119	121	123	110	112	115	119	124	103	124	144	162	175	96	110	128	145	157	70	79	90	101	109	31230	134.445	122.27	89.4351	5198.7	-1.06597	1670.45	88	114	140	159	174	88	105	123
2020_A01_08_07	2020_A01	24740	1468	2311	94	112	132	151	163	114	116	118	121	124	109	111	114	119	125	96	121	147	168	181.1	89	109	129	149	162	67	76	87	101	111	28089	135.929	123.109	88.0255	5223.52	4.42453	1770.28	83	111	142	165	180	82	103	125
2020_A01_08_08	2020_A01	26665	1180	2334	96	107	122	138	151	117	119	121	123	126	110	112	115	120	125	100	115	134	154	168	91	102	118	135	148	70	78	88	97	106	30030	127.333	113.964	86.6821	4936.69	116.558	1447.11	84	109	130	151	167	83	98	114
2020_A01_08_09	2020_A01	28529	921	2310	90	103	122	146	156	116	118	120	123	126	108	111	114	119	126	93	113	137	163	175	85	98	119	144	155	61	71	85	102	110	33511	127.904	114.481	85.5123	4946.51	107.359	1521.57	79	104	130	159	174	78	93	114
2020_A01_08_10	2020_A01	26594	644	2293	83	98	119	137	148	117	119	121	125	128	110	112	116	121	128	82	103	132	152	164	77	92	115	133	145	65	73	85	97	107	30507	120.63	108.79	85.2649	4747.73	117.351	1254.03	72	94	127	150	163	71	87	111
2020_A01_09_01	2020_A01	22928	3087	2590	103	118	131	143	155	116	117	119	121	123	110	112	116	120	124	105	126	145	158	169	98	114	128	140	153	71	79	89	101	109	25562	135.068	123.388	90.5493	5237.86	-20.192	1666.09	95	117	142	156	168	93	109	126
2020_A01_09_02	2020_A01	26076	2787	2602	104	118	132	150	166	115	117	119	121	123	110	113	116	121	126	105	126	145	163	181	100	114	129	148	165	70	81	95	108	119	28633	138.383	127.371	94.5676	5362.43	-48.0407	1647.89	96	120	142	161	180	95	110	127
2020_A01_09_03	2020_A01	21522	2521	2595	95	108	128	146	160	116	117	119	122	124	110	112	116	120	126	97	117	140	158	175	90	104	124	143	159	61	72	89	104	115	23530	132.527	120.675	88.5474	5143.79	1.75941	1646.32	86	112	136	156	174	84	101	121
2020_A01_09_04	2020_A01	25180	2261	2593	92	103	119	134	147	116	118	121	123	126	111	114	117	121	126	92	111	128	146	160	87	98	115	131	145	65	75	86	96	106	27135	124.136	113.237	86.0653	4893.69	21.7523	1422.83	85	106	126	144	159	84	97	113
2020_A01_09_05	2020_A01	20821	2019	2583	92	106	121	135	146	117	119	121	123	126	111	113	117	121	128	91	111	133	148	158	87	101	117	131	143	65	76	87	98	107	22863	123.757	112.47	86.7612	4872.09	60.6649	1352.42	80	105	129	147	157	79	97	114
2020_A01_09_06	2020_A01	22872	1735	2581	85	97	116	137	151	118	120	122	125	127	109	113	117	122	127	89	107	126	147	164	79	92	111	133	148	59	70	85	104	114	25487	121.32	109.258	86.1656	4769.76	130.508	1250	78	102	122	145	163	75	89	108
2020_A01_09_07	2020_A01	26406	1466	2587	85	96	112	127	143	117	119	121	124	126	107	110	113	117	123	92	111	128	144	160	80	92	108	124	140	53	63	75	88	98	29087	121.987	105.614	76.395	4673.57	227.977	1602.18	81	105	126	142	158	75	89	106
2020_A01_09_08	2020_A01	21404	1204	2570	77	91	109	127	140	118	120	122	125	129	108	112	115	119	125	86	101	121	140	156	71	87	104	123	137	54	64	76	90	101	23845	115.382	101.569	77.4448	4515.13	196.606	1335.99	75	95	118	138	155	66	83	102
2020_A01_09_09	2020_A01	23687	931	2576	78	91	104	117	125	119	121	123	125	127	108	110	113	117	123	85	105	120	133	144	73	87	100	113	121	52	60	69	79	86	26374	112.485	96.1043	70.492	4349.93	280.883	1459.47	71	100	117	131	143	68	85	98
2020_A01_09_10	2020_A01	20706	667	2596	63	82	102	118	132	118	120	123	127	132	112	115	119	123	130	66	86	109	127	140	57	77	98	114	128	56	64	75	87	99	23276	102.322	93.3163	77.0654	4196.37	122.553	908.469	61	80	105	125	139	56	73	96
2020_A01_10_01	2020_A01	25193	3061	2877	106	116	129	144	154	116	117	118	120	123	111	113	116	120	127	105	124	141	157	166	101	112	126	141	152	71	79	89	101	111	27845	133.141	123.051	90.3853	5214.84	-77.533	1642.51	90	118	138	155	165	95	109	124
2020_A01_10_02	2020_A01	27180	2798	2873	100	115	131	146	159	116	117	119	122	124	111	114	117	122	127	103	120	140	157	171	95	111	127	144	157	68	82	95	107	116	29886	133.108	123.227	93.3846	5220.53	-52.2426	1511.91	92	114	138	155	170	91	106	125
2020_A01_10_03	2020_A01	21055	2507	2861	90.4	106	125	143	156	116	118	120	123	126	110	112	116	122	130	91	114	135	154	167	86	102	121	140	153	60	72	91	106	115	23148	128.583	117.643	90.108	5043.15	28.7845	1431.03	84	108	133	152	166	82	99	119
2020_A01_10_04	2020_A01	23275	2273	2865	102	111	123	136	150	116	118	120	122	124	110	113	116	121	126	105	121	135	148	164	98	107	119	133	149	67	76	87	98	109	25707	129.151	117.504	87.292	5044.04	13.6443	1565.67	91	116	132	146	163	92	104	117
2020_A01_10_05	2020_A01	22349	1984	2872	86	101	115	129	144	118	120	122	124	127	110	113	117	122	127	91	108	126	139	152	82	96	110	125	140	60	72	85	97	109.2	25346	119.468	108.419	85.7941	4739.79	96.5497	1224.03	84	102	123	138	151	79	93	108
2020_A01_10_06	2020_A01	23508	1735	2862	83	96	112	130	146	118	120	122	125	127	109	112	116	122	128	89	104	123	141	158	78	91	107	126	143	56	66	80	98	112	25307	118.987	106.592	82.5455	4681.87	136.861	1312.05	81	101	121	139	157	74	88	105
2020_A01_10_07	2020_A01	26800	1464	2860	86	98	114	135	151	116	118	121	124	126	108	111	114	119	126	90	112	129	149	168	82	94	110	132	150	56	66	79	95	105	29108	124.561	109.909	80.2516	4803.68	151.376	1589.44	80	107	127	146	167	77	92	108
2020_A01_10_08	2020_A01	22433	1172	2853	85	97	110	125	143	117	120	122	125	128	108	111	115	120	127	92	107	123	139	155	80	92	106	121	140	57	66	77	92	106	24105	119.453	105.605	79.6926	4660.77	168.811	1422.27	83	104	121	138	154	77	89	104
2020_A01_10_09	2020_A01	23307	924	2842	89	101	118	133	143	118	119	121	124	126	109	112	116	121	126	92	110	129	147	158	84	96	114	129	140	62	71	84	96	105	25995	122.21	109.712	84.4479	4790.45	113.776	1358.86	83	104	125	145	157	80	94	111
2020_A01_10_10	2020_A01	21160	657	2837	104	119	134	146	157	114	116	118	120	124	109	112	116	122	127	102	125	148	161	171	98	115	131	144	156	73	80	90	102	112	23899	135.406	125.02	91.0141	5279.88	-78.1224	1699.81	87	115	143	159	170	91	109	129
2020_A02_01_01	2020_A02	24036	3115	441	109	126	142	156	166	113	114	116	118	121	111	113	116	119	125	113	133	155	170	179	106	123	140	155	166	71	81	93	106	116	27237	142.296	132.452	92.8065	5513.1	-167.861	1932.07	94	122	150	168	178	96	114	136
2020_A02_01_02	2020_A02	26601	2819	465	112	123	135	150	163	113	115	116	118	121	109	111	114	119	124	117	132	150	167	180	108	120	133	149	163	69	78	89	100	109	30559	140.266	128.291	88.5352	5392.15	-84.4128	1971.61	93	124	146	164	178.2	94	114	130
2020_A02_01_03	2020_A02	26710	2560	438	103	114	127	142	156	114	115	117	119	122	108	111	114	117	122	109	128	143	160	175	99	111	125	141	156	61	69	80	93	104	30097	135.324	120.707	80.7678	5159.25	24.5506	2032.77	89	120	139	158	173	87	106	121
2020_A02_01_04	2020_A02	22830	2278	465	105	117	131	142	156	114	116	117	120	122	110	112	116	120	124	108	126	144	158	171	101	114	128	141	155	69	78	87	96	106	25796	135.006	123.598	86.8961	5236.79	-71.4295	1840.66	93	118	140	156	170	93	109	125
2020_A02_01_05	2020_A02	26440	2019	435	110	121	135	152	165	113	114	116	119	121	109	111	115	119	124	113	129	149	170	184	106	118	133	151	165	69	78	89	100	110	29570	141.108	129.029	88.2589	5415.25	-91.0723	2014.2	93	122	144	168	182.1	94	113	129
2020_A02_01_06	2020_A02	19158	1750	465	100	113	128	142	153	115	117	119	122	124	109	112	116	122	126	106	120	138	155	168	95	109	124	139	151	65	76	89	100	108	21857	130.857	120.285	88.2824	5127.73	-40.0985	1626.49	92	114	134	152	166	91	105	121
2020_A02_01_07	2020_A02	23827	1479	429	101	113	125	143	156	115	116	119	121	124	108	111	114	119	125	104	121	140	159	174	96	109	121	141	155	66	74	85	97	106	27331	131.83	118.929	84.9233	5093.56	25.7642	1742.32	86	113	136	156	173	87	103	118
2020_A02_01_08	2020_A02	27607	1218	426	98	110	123	140	152	114	116	118	121	124	108	111	114	119	124	102	120	138	156	170	93	106	120	138	151	62	70	81	93	102	30745	130.46	116.993	81.1867	5030.63	31.6427	1836.56	86	113	134	154	169	84.4	101	117
2020_A02_01_09	2020_A02	22706	954	425	100	111	124	140	155	113	115	118	121	125	109	111	115	121	126	104	121	136	152	171	95	107	121	138	155	63	72	83	96	106	25288	130.058	118.775	84.053	5076.34	-39.3476	1761.57	87	114	133	149	170	86	103	118
2020_A02_01_10	2020_A02	29059	665	439	94	104	120	137	151	115	117	119	122	125	107	110	114	119	125	97	113	136	156	170	89	100	117	135	150	60	68	79	92	101	33148	127.265	112.644	79.8033	4894.44	113.149	1722.65	81	106	131	153	169	82	95	113
2020_A02_02_01	2020_A02	23412	3081	747	110	123	136	149	161	113	115	116	118	121	111	114	117	122	127	106	130	147	162	176	106	120	134	148	161	73	82	93	103	111	25996	138.117	129.861	92.5502	5420.7	-201.426	1813.95	91	122	144	160	174	99	115	132
2020_A02_02_02	2020_A02	26306	2817	726	109	122	136	151	164	113	115	116	118	121	110	111	114	118	123	114	132	150	168	182	106	119	134	150	164	69	79	88	99	108	29880	140.989	128.669	88.1044	5404.93	-82.77	2009.85	92	124	147	166	181	94	113	130
2020_A02_02_03	2020_A02	23747	2552	720	102	115	130	143	158	113	115	117	119	122	109	111	114	119	125	105	128	144	159	176	98	112	127	142	158	64	74	84	95	105	26404	136.121	123.388	84.2067	5235.6	-40.4655	1966.62	89	120	141	157	174	91	107	125
2020_A02_02_04	2020_A02	22359	2271	723	99	116	130	144	158	114	115	117	120	124	109	111	114	119	127	98	125	147	161	176	94	112	128	143	158	66	75	85	95	106	25258	134.637	122.133	85.0224	5191.52	-25.3613	1864.92	82	112	143	159	175	87	105	124
2020_A02_02_05	2020_A02	25287	2011	723	107	115	133	150	161	113	115	117	120	122	109	111	114	120	126	108	124	147	166.5	180	103	112	131	149	161	65	76	89	101	109	28606	138.906	127.352	88.1811	5360.39	-88.3533	1942.19	96	118	142	164	178	98	109	128
2020_A02_02_06	2020_A02	19125	1724	729	104	115	130	144	156	115	116	118	121	124	109	111	116	121	127	103	123	143	159	172	100	111	127	142	155	68	78	89	101	110	21556	134.152	122.936	88.84	5218.46	-41.7518	1720.65	91	114	139	157	171	94	107	124
2020_A02_02_07	2020_A02	23033	1471	707	106	117	129	141	153	115	117	119	121	123	108	111	114	119	124	108	128	144	158	171	101	113	126	139	152	68	77	87	97	105	27178	133.265	119.971	85.9282	5133.9	39.3081	1746.16	87	115	140	155	170	91	106	122
2020_A02_02_08	2020_A02	26567	1198	727	98	111	124	143	156	114	116	118	121	123	107	110	113	118	124	105	121	142	162	176	94	107	122	142	156	61	70	81	92	102	31655	130.718	116.667	80.5749	5019.54	55.1908	1848.69	81	110	135	157	174	81	99	117
2020_A02_02_09	2020_A02	22431	930	704	107	119	133	149	161	113	114	116	119	122	108	110	113	117	125	109	133	150	168	180	103	116	131	148	161	65	74	85	96	106	25828	139.918	126.481	85.1134	5341.97	-35.1028	2062.01	90	122	146	165	179	92	110.75	128
2020_A02_02_10	2020_A02	27407	671	713	99	109	120	136	152	115	117	119	121	123	108	110	114	117	123	105	122	137	153	171	95	106	117	134	151	61	69	79	91	101	32077	128.607	114.188	80.1803	4943.65	90.5596	1771.44	80	112	133	150	169	83	100	114
2020_A02_03_01	2020_A02	24490	3076	999	114	129	144	159	170	115	116	118	120	122	112	114	117	121	126	112	135	154	171	184	109	126	141	157	169	85	94	104	114	124	28240	143.018	134.358	102.479	5575.19	-132.76	1555.18	92	125	150	168	183	97	118	138
2020_A02_03_02	2020_A02	27870	2829	1005	99	112	127	139	151	116	118	119	122	124	110	112	114	117	122	105	122	142	155	167	95	108	124	136	149	66	76	86	98	105	32009	130.228	116.468	85.3741	5018.22	85.1362	1622.27	85	112	137	153	166	83	100	120
2020_A02_03_03	2020_A02	22668	2548	1012	94	110	128	145	159	116	117	120	122	125	110	112	116	121	124	100	117	137	159	175	89	105	124	143	158	62	77	92	103	112	25424	131.947	120.162	89.6611	5128.43	16.6899	1567.37	90	111	133	156	173.7	86	101	120
2020_A02_03_04	2020_A02	29692	2285	979	101	111	124	139	153	117	119	121	123	125	111	113	116	119	124	106	120	134	153	168	95	106	119	135	151	69	79	90	100	110	32729	130.205	117.474	89.5765	5051.7	80.4869	1463.27	89	115	131	151	167	87	103	117
2020_A02_03_05	2020_A02	28214	2022	988	100	113	126	143	156	117	118	120	122	124	110	112	114	117	122	106	124	141	158	173	95	109	122	140	154	68	77	88	101	109	31519	133.934	119.442	88.3171	5125.99	105.516	1628.94	92	117	138	156	172	87	104	120
2020_A02_03_06	2020_A02	23248	1732	981	101	114	130	145	156	116	117	119	122	124	109	111	114	118	123	108	126	144	161	173	96	110	126	143	155	65	77	90	100	109	25485	136.921	122.433	88.6772	5226.14	77.8935	1746.76	96	120	140	159	172	91	106	123
2020_A02_03_07	2020_A02	27216	1482	976	103	113	125	139	151	116	118	120	122	124	109	111	113	118	124	109	124	141	156	169	99	109	121	136	150	66	75	86	97	106	30309	133.377	118.641	86.5243	5103.98	111.599	1681.83	93	117	137	154	168	92	105	119
2020_A02_03_08	2020_A02	26495	1203	969	101	111	126	146	159	114	116	119	122	124	108	111	114	119	125	105	122	140	162	177	96	107	123	144	159	64	75	88	99	108	29707	133.841	120.08	86.222	5136.31	58.7863	1740.43	88	115	136	159	176	87	103	119
2020_A02_03_09	2020_A02	24648	922	973	100	111	124	143	155	116	118	120	122	124	110	111	114	118	123	108	122	138	158	171	96	107	121	140	153	66	75	87	100	108	28592	130.868	117.462	86.659	5052.15	79.2458	1605.08	88	113	133	154	170	88	101	117
2020_A02_03_10	2020_A02	23816	659	965	93	104	114	127	140	117	119	121	123	126	108	111	114	119	124	96	114	129	143	158	88	100	110	124	138	63	70	78	87	96	26847	122.748	108.835	79.9597	4769.24	132.37	1546.65	85	107	126	141	157	82	97	109
2020_A02_04_01	2020_A02	26782	3079	1273	107	121	136	153	165	115	117	119	121	123	113	115	117	122	127	103	125	146	165	179	102	117	133	151	165	80	89	99	110	119	29328	138.522	129.527	98.7719	5422	-105.39	1521.45	93	120	142	163	178	96	112	130
2020_A02_04_02	2020_A02	27159	2817	1257	97	107	120	138	151	117	118	120	122	124	110	112	115	118	123	103	119	133	151	167	92	103	116	135	149	65	72	82	97	106	30245	128.602	115.119	84.4415	4974.08	80.2109	1611.06	90	114	130	148	165	87	100	113
2020_A02_04_03	2020_A02	23062	2538	1279	103	115	132	151	162	115	117	119	121	124	110	112	115	119	124	108	125	145	165	179	98	111	129	149	161	67	79	92	106	113	26280	136.381	123.847	91.2484	5253.8	15.4423	1659.9	89	118	140	162	177	90	106	124
2020_A02_04_04	2020_A02	27588	2288	1280	100	112	126	144	156	117	118	120	123	125	110	112	115	119	123	105	120	140	159	173	95	107	122	141	154	70	79	90	102	110	31404	131.857	118.451	89.2435	5084.59	89.6474	1523.57	89	113	135	157	171	87	101	118
2020_A02_04_05	2020_A02	30440	2009	1278	102	117	132	149	162	116	117	119	121	123	109	111	113	117	121	110	128	148	168	181	98	113	129	148	162	67	78	90	102	111	34478	138.21	123.032	88.3177	5240.58	90.9791	1784.62	87	119	143	165	180	84	106	125
2020_A02_04_06	2020_A02	26178	1737	1265	102	113	129	152	163	115	117	119	121	123	110	112	115	119	123	107	125	143	167	179	97	109	126	150	162	67	78	90	104	114	28840	137.723	124.223	89.9177	5271.82	28.4392	1753.63	92	118	139	164	178	89	105	123
2020_A02_04_07	2020_A02	27238	1463	1233	107	117	129	144	158	116	117	119	121	123	109	111	114	116	121	116	130	144	162	177	103	113	126	141	157	69	77	88	99	107	30990	137.12	121.854	87.4969	5208.82	99.4659	1779.69	94	123	141	158	175	91	108	122
2020_A02_04_08	2020_A02	27070	1201	1244	101	111	125	143	157	115	117	119	121	124	109	111	114	119	123	109	123	138	157	174	96	107	122	141	156	61	74	88	99	108	30630	132.914	119.945	86.6734	5131.3	36.8779	1711.66	91	116	135	154	173	90	103	118
2020_A02_04_09	2020_A02	24757	927	1261	97	108	122	144	155	116	117	120	122	125	109	112	115	119	125	101	117	135	160	173	93	103	119	141	154	65	76	87	99	109	28096	129.169	116.381	86.3618	5008.94	67.9548	1559.58	86	110	129	157	171	85	98	114
2020_A02_04_10	2020_A02	22007	653	1238	99	111	125	142	154	114	117	119	122	125	107	110	114	119	124	102	121	140	159	175	94	107	121	140	154	63	74	85	95	103	24733	133.047	119.138	84.5236	5109.16	58.6045	1780.41	90	112	136	156	173	88	102	119
2020_A02_05_01	2020_A02	28587	3082	1544	112	122	134	148	159	116	117	118	121	123	112	114	117	121	125	111	129	144	160	171	107	118	130	145	157	78	86	95	105	115	31591	136.853	126.942	95.3235	5343.19	-79.5195	1579.09	94	123	141	159	171	96	114	128
2020_A02_05_02	2020_A02	29401	2824	1530	116	130	144	157	167	116	117	118	120	122	113	115	117	121	124	121	139	153	168	178	112	127	141	155	166	80	92	105	116	124	33694	142.899	133.671	101.697	5557.61	-111.05	1570.51	95	130	150	165	177	96	120	138
2020_A02_05_03	2020_A02	25608	2543	1544	114	128	142	155	163	116	117	118	120	122	112	114	116	121	124	119	136	152	167	177	110	124	139	153	162	77	90	103	114	121	29094	142.334	132.033	99.8822	5513.77	-73.9666	1597.6	97	128	148	165	175	98	118	135
2020_A02_05_04	2020_A02	27277	2270	1524	115	124	136	149	159	116	117	119	121	123	111	114	117	121	124	117	132	145	162	173	110	120	132	146	157	78	88	98	107	116	30463	138.795	128.246	97.0124	5392.49	-51.0924	1565.75	99	126	143	159	172	99	116	130
2020_A02_05_05	2020_A02	28657	2016	1531	114	128	143	156	165	115	116	118	120	122	112	114	116	120	124	116	134	154	170	180	109	125	140	154	164	80	91	101	110	119	34534	140.178	131.083	98.7456	5470.64	-113.214	1585.15	89	119	147	167	179	94	114	135
2020_A02_05_06	2020_A02	26914	1740	1547	106	119	135	149	161	116	117	119	121	123	112	114	117	121	126	106	124	145	162	175	101	115	131	147	160	75	85	97	109	117	30931	133.881	124.535	95.0055	5255.87	-66.5603	1473.79	86	114	139	159	173	88	108	127
2020_A02_05_07	2020_A02	27845	1466	1523	109	122	134	148	161	115	117	118	120	123	111	113	116	120	124	112	131	145	161	177	104	118	131	146	160	74	84	95	105	113	31363	137.797	126.738	93.7116	5341.72	-49.0337	1655.03	91	123	142	159	175	93	112	129
2020_A02_05_08	2020_A02	20271	1216	1500	117	127	137	146	154	115	116	118	120	122	112	114	116	120	125	116	134	149	160	168	112	123	134	144	153	82	88	96	103	109	23399	137.848	128.2	95.3798	5384.63	-101.177	1628.31	95	125	146	158	167	100	118	132
2020_A02_05_09	2020_A02	24481	932	1524	108	117	129	141	153	117	119	120	123	125	109	112	116	121	126	111	124	141	156	167	103	112	125	138	151	75	84	94	104	114	28183	132.36	120.92	93.9381	5164.09	45.4277	1396.72	90	117	137	153	166	93	108	122
2020_A02_05_10	2020_A02	25415	669	1504	99	113	127	141	153	117	119	121	123	126	109	112	116	122	127	103	121	138	153	167	94	108	122	137	150	69	81	93	104	112	29068	128.7	117.274	91.7212	5037.57	69.9044	1334.37	82	111	134	150	166	84	103	119
2020_A02_06_01	2020_A02	28491	3080	1805	108	119	133	151	163	116	117	119	121	124	113	116	119	122	126	107	124	140	161	173	103	115	129	148	162	77	88	99	111	122	31250	135.233	127.117	98.6739	5337.97	-107.012	1411.02	93	118	137	159	172	94	111	127
2020_A02_06_02	2020_A02	27654	2812	1800	121	132	144	158	169	115	116	118	120	122	114	116	119	123	128	115	133	151	167	181	116	128	141	156	168	91	98	107	116	125	32546	140.687	135.381	105.986	5592.23	-222.675	1401.58	96	122	146	164	179	102	121	137
2020_A02_06_03	2020_A02	26218	2549	1813	116	128	143	157	165	116	117	118	120	122	113	114	117	120	124	120	136	153	168	178	112	124	140	155	163	79	92	104	115	121	29694	143.743	133.723	101.374	5568.08	-89.4284	1599.17	101	129	150	166	177	101	118	137
2020_A02_06_04	2020_A02	26668	2261	1790	117	131	143	155	167	115	116	118	120	122	113	115	116	120	124	118	140	154	167	181	113	127	141	153	167	83	92	102	112	121	29750	144.546	134.565	101.166	5592.74	-104.771	1642.18	97	130	151	165	180	100	122	138
2020_A02_06_05	2020_A02	30246	2006	1791	110	126	142	158	168	115	116	118	120	123	112	115	117	121	126	109	132	151	169	181	105	122	139	156	167	80	91	102	114	124	35189	139.355	131.028	100.476	5463.41	-121.41	1494.29	89	117	146	166	179	93	112	134
2020_A02_06_06	2020_A02	28822	1723	1805	112	125	137	147	159	115	116	118	120	122	111	113	116	119	124	114	135	149	162	175	108	122	134	145	158	76	85	95	104	112	32385	139.128	127.722	93.6873	5376.11	-47.6767	1700.63	91	126	146	160	174	93	115	132
2020_A02_06_07	2020_A02	26481	1472	1777	108	122	135	149	163	115	117	119	121	123	111	114	116	121	124	110	130	145	162	178	103	118	132	147	162	75	86	97	108	116	30241	136.944	126.703	95.3946	5334.25	-60.6643	1564.84	91	122	141	159	176	91	112	129
2020_A02_06_08	2020_A02	24006	1207	1775	114	126	140	153	163	115	116	118	120	122	111	114	116	121	125	112	134	152	167	177	109	123	138	151	162	81	89	98	108	117	27620	140.744	130.993	97.6361	5474.15	-105.521	1644.11	91	124	148	165	176	97	116	134
2020_A02_06_09	2020_A02	26045	932	1768	106	119	133	146	156	117	118	120	122	124	110	112	116	119	125	111	129	145	159	170	101	115	129	143	153	74	85	95	106	115	29714	134.826	122.509	94.133	5217.18	60.0628	1464.48	86	121	142	157	169	88	109	126
2020_A02_06_10	2020_A02	25248	662	1762	102	114	129	145	160	117	118	120	123	125	110	113	116	121	125	104	122	140	157	175	96	109	124	142	159	72	81	93	106	118	29127	131.444	119.812	93.1265	5119.52	58.3693	1381.4	83	114	136	154	174	83	104	121
2020_A02_07_01	2020_A02	30581	3087	2078	112	126	140	155	167	116	117	118	120	123	112	116	119	123	128	107	129	150	165	177	107	122	137	153	165	82	91	103	114	123	33783	139.309	131.67	101.323	5482.51	-146.811	1479.88	91	121	146	163	176	96	116	134
2020_A02_07_02	2020_A02	30832	2810	2083	110	124	139	154	164	116	117	119	120	123	112	115	117	121	127	106	130	149	165	175	105	120	136	151	162	81	90	100	112	121	34115	139.017	130.047	99.4606	5438.19	-101.91	1509.29	88	122	146	164	175	94	114	133
2020_A02_07_03	2020_A02	29820	2545	2058	118	128	140	152	163	115	117	118	120	122	112	114	117	122	125	117	131	150	165	175	113	125	137	150	161	82	91	100	109	119	33694	140.372	131.66	99.2774	5489.88	-136.477	1589.44	98	125	146	163	174	100	119	134
2020_A02_07_04	2020_A02	27988	2278	2049	107	125	145	159	170	115	117	118	120	123	113	116	118	122	127	104	129	154	169	181	102	120	142	157	169	80	91	105	118	126	31263	141.632	133.752	103.324	5550.29	-141.65	1479.96	91	118	150	167	180	94	114	138
2020_A02_07_05	2020_A02	28779	1995	2055	107	125	141	154	165	115	117	118	121	124	113	116	117	122	127	102	129	150	167	177	101	120	138	152	164	84	92	101	111	120	32300	138.719	130.223	100.125	5438.62	-115.087	1476.91	89	118	146	165	176	92	113	134
2020_A02_07_06	2020_A02	25005	1725	2054	115	128	140	153	165	115	117	118	120	123	111	113	116	119	123	119	136	152	167	181	111	125	137	151	164	79	89	99	109	118	28062	144.149	132.403	98.3249	5535.62	-46.9937	1702.11	100	130	149	165	180	98	119	134
2020_A02_07_07	2020_A02	23859	1461	2046	106	122	138	148	158	116	118	119	122	124	112	114	117	122	127	104	129	148	160	169	101	118	134	145	155	79	88	99	110	119	26831	136.424	126.697	98.7448	5338.57	-40.1612	1405.89	91	120	145	158	168	92	112	131
2020_A02_07_08	2020_A02	32465	1190	2049	107	120	135	152	165	115	117	119	121	123	111	114	117	122	127	109	127	144	164	178	103	116	131	150	164	75	87	99	112	122	36354	136.473	127.276	97.7638	5347.69	-72.7392	1469.8	87	120	140	161	176	92	111	128
2020_A02_07_09	2020_A02	24475	932	2036	104	116	128	141	154	116	118	120	122	124	110	113	116	121	125	104	124	140	155	169	99	111	124	138	152	72	81	90	102	112	28058	130.559	119.172	90.5841	5096.43	22.2736	1471.55	82	114	136	152	167	84	106	121
2020_A02_07_10	2020_A02	27697	650	2059	86	101	117	132	146	117	119	121	124	127	108	111	115	119	123	96	116	130	145	159	81	97	113	129	143	57	67	81	95	105	31860	122.553	108.319	81.7211	4750.83	168.949	1445.58	76	108	127	143	157	73	92	109
2020_A02_08_01	2020_A02	29132	3082	2324	108	123	140	154	165	116	117	118	120	123	113	116	119	124	130	101	125	147	163	176	103	119	137	151	164	80	91	103	114	122	32920	136.617	130.33	101.19	5430.12	-181.539	1413.76	90	116	142.5	161	175	96	114	133
2020_A02_08_02	2020_A02	30070	2805	2321	110	125	139	154	166	115	117	118	120	123	113	116	118	122	128	106	128	148	165	177	105	121	136	152	165	82	90	101	112	122	33359	138.35	130.56	100.121	5445.21	-144.036	1488.49	91	121	145	163	176	95	116	133
2020_A02_08_03	2020_A02	29471	2547	2332	117	131	144	154	161	115	116	117	119	122	112	114	117	121	126	114	137	154	165	173	112	128	141	152	160	80	90	101	111	119	32927	142.537	133.844	99.6952	5560.51	-155.876	1666.95	95	129	152	163	173	99	122	139
2020_A02_08_04	2020_A02	28619	2267	2326	112	126	141	155	166	115	116	118	120	122	112	114	117	122	127	108	130	150	168	178	107	122	138	153	165	81	90	101	112	121	32357	140.22	132.1	100.155	5498.09	-149.994	1558.73	93	121	146	166	177	97	116	135
2020_A02_08_05	2020_A02	27135	2010	2317	109	123	142	155	165	115	116	118	120	122	112	114	117	122	127	109	127	153	169	179	105	120	139	154	164	78	88	99	111	119	31754	140.569	131.418	98.6017	5480.63	-121.007	1609.56	92.3	119	149	167	178	95	114	136
2020_A02_08_06	2020_A02	24861	1741	2321	119	132	144	156	167	115	116	118	120	122	112	114	117	121	126	118	138	155	168	180	114	129	142	154	166	83	93	104	115	123	28119	144.123	135.124	102.507	5606.1	-130.654	1595.77	95	128	153	166	178	99	122	139
2020_A02_08_07	2020_A02	20233	1489	2305	114	125	137	147	155	116	117	119	121	123	114	116	119	124	129	109	127	144	155	164	108	121	134	144	153	86	94	102	110	116	22203	134.885	128.711	101.333	5384.76	-162.688	1337.82	96	121	142	154	163	102	116	132
2020_A02_08_08	2020_A02	28892	1192	2316	116	128	140	154	165	115	116	118	120	122	112	114	117	121	128	115	135	149	164	178	112	124	137	151	164	82	91	102	112	119	32658	141.22	132.544	100.556	5520.77	-130.141	1570.44	96	127	147	162	177	101	120	134
2020_A02_08_09	2020_A02	24215	938	2307	102	114	128	142	154	116	118	119	122	124	110	112	116	122	127	104	121	141	156	168	97	110	125	139	152	70	78	89	101	111	27820	130.781	119.86	90.1144	5115.54	-6.43544	1521.13	80	115	136	154	167	87	106	122
2020_A02_08_10	2020_A02	24322	656	2327	81	97	115	133	149	117	119	121	124	127	108	111	115	119	124	89	109	129	146	165	76	93	110	129	147	57	66	78	94	107	27693	121.492	107.216	80.2853	4708.94	166.692	1463.08	74	102	125	143	163	69	88	107
2020_A02_09_01	2020_A02	30163	3081	2601	116	131	145	157	165	116	117	118	120	122	114	116	119	123	130	112	135	153	165	174	111	128	142	154	163	86	95	107	118	126	33663	141.164	134.723	105.59	5579.4	-178.569	1408.23	94	126	150	164	173	101	122	139
2020_A02_09_02	2020_A02	28031	2811	2598	118	129	142	158	167	116	117	119	120	122	114	116	119	123	128	116	133	148	166	176	113	124	139	155	165	86	95	107	120	129	31217	140.517	133.92	105.725	5554.44	-162.718	1370.72	95	127	145	164	175	101	120	136
2020_A02_09_03	2020_A02	28245	2525	2593	117	131	145	159	167	114	116	117	119	121	112	114	117	121	127	114	137	155	173	182	113	128	143	158	167	82	91	103	114	121	30722	145.637	136.656	101.292	5650.45	-161.379	1716.47	98	131	152	171	181	102	123	140
2020_A02_09_04	2020_A02	28726	2258	2591	115	128	143	156	167	115	116	118	120	122	114	116	119	123	129	110	130	151	166	179	110	124	140	154	166	84	94	105	115	124	31850	141.247	134.553	103.661	5573.1	-190.633	1493.97	98	123	147	165	178	103	120	137
2020_A02_09_05	2020_A02	28632	2006	2591	116	128	142	155	166	115	116	118	120	122	112	115	117	122	128	111	132	150	168	179	111	125	139	154	165	84	93	103	112	120	32245	140.793	132.958	101.135	5526.73	-157.268	1548.55	93	124	146	165	178	99	119	135
2020_A02_09_06	2020_A02	33115	1726	2597	112	126	141	156	166	115	117	118	120	123	112	115	117	122	128	109	131	151	167	177	107	122	138	154	165	83	92	102	114	123	36816	140.248	131.82	100.984	5493.09	-125.392	1511.89	91	123	147	165	177	95	116	135
2020_A02_09_07	2020_A02	25958	1459	2588	101	119	139	152	163	114	116	118	120	123	112	114	116	121	125	101	124	150	165	178	97	115	136	150	163	73	83	95	106	116	29058	137.729	127.686	94.1271	5360.11	-96.7005	1665.04	87	115	145	164	177	87	108	132
2020_A02_09_08	2020_A02	27180	1191	2591	110	125	139	152	161	116	117	119	121	123	111	113	116	121	127	113	134	149	164	174	106	121	136	149.25	159	75	85	99	113	121	30816	139.293	129.115	98.1344	5419.38	-54.6636	1551.12	90	126	146	162	173	94	115	133
2020_A02_09_09	2020_A02	29082	930	2586	115	130	142	155	164	115	117	119	120	123	112	115	118	122	128	113	134	151	165	177	111	126	139	152	163	85	95	104	114	122	33162	139.555	131.828	102.526	5490	-129.792	1432.74	86	125	148	163	175	95	118	136
2020_A02_09_10	2020_A02	31561	653	2587	107	122	137	154	163	115	117	119	121	124	111	113	116	121	126	107	129	148	167	178	102	118	134	152	162	77	87	98	109	118	36140	137.503	126.845	96.5122	5343.35	-28.6576	1523.41	83	119	144	165	177	88	110	130
2020_A02_10_01	2020_A02	30742	3081	2889	116	129	143	154	164	115	117	118	120	122	114	117	120	123	128	112	131	149	161	171	111	126	140	151	162	86	95	105	116	124	34877	136.917	131.653	103.307	5468	-209.207	1363.51	90	123	144	159	170	96	119	136
2020_A02_10_02	2020_A02	28057	2816	2862	111	123	139	157	167	116	117	119	121	123	114	117	120	124	130	104	122	144	165	177	106	118	136	155	165	83	95	105	117	125	31279	136.525	130.618	103.281	5438.32	-173.044	1325.69	92	116	140	163	176	97	113	132
2020_A02_10_03	2020_A02	30200	2546	2868	110	123	138	154	165	115	116	118	121	123	113	116	119	124	130	104	123	145	163	177	105	118	135	152	164	84	92	102	113	122	33480	136.704	130.569	101.662	5439.29	-182.914	1401.4	92	115	141	162	176	98	114	132
2020_A02_10_04	2020_A02	30015	2274	2863	106	122	140	157	169	115	117	118	121	124	113	116	119	124	131	101	122	148	166	179	101	117	137	155	168	82	90	102	116	125	33360	137.387	130.801	101.792	5445.36	-165.787	1407.1	87	116	144	164	178	93	112	134
2020_A02_10_05	2020_A02	29119	2012	2863	115	127	143	156	166	115	116	118	120	122	112	116	118	123	130	109	132	150	166	178	110	124	140	154	165	82	93	104	115	122	31936	140.567	133.678	102.103	5543.83	-186.588	1527.2	92	125	147	165	177	99	119	138
2020_A02_10_06	2020_A02	32959	1724	2869	113	126	140	154	164	115	116	118	120	122	112	114	117	122	129	108	130	150	165	176	108	122	137	152	163	81	91	101	113	122	36763	139.441	131.245	100.266	5474.3	-131.749	1519.97	93	120	147	163	175	98	116	134
2020_A02_10_07	2020_A02	29860	1458	2866	106	120	136	152	164	114	116	118	120	123	112	114	117	122	127	102	123	146	164	176	101	116	133	150	163	78	86	96	108	119	33676	136.124	127.771	96.1865	5355.94	-136.01	1556.44	90	115	142	162	175	92	110	130
2020_A02_10_08	2020_A02	24045	1208	2853	107	121	137	150	160	116	117	119	122	125	112	116	119	124	132	100	124	145	159	170	101	117	134	147	158	81	89	101	114	123	26165	136.126	129.146	101.694	5403.9	-129.539	1351.18	93	119	143	158	169	97	114	132
2020_A02_10_09	2020_A02	32451	916	2856	110	123	137	152	166	115	117	119	121	124	112	116	119	124	130	104	124	144	162	177	105	119	134	150	165	83	92	102	113	124	36749	134.726	128.231	100.794	5363.39	-146.741	1339.51	85	115	140	159	176	91	112	130
2020_A02_10_10	2020_A02	31979	650	2860	105	121	136	150	162	115	117	119	121	124	111	114	117	122	127	105	127	145	162	176	99.8	116	132	148	160	77	86	98	109	118	36468	135.256	125.246	96.275	5286.54	-41.5897	1458.69	86	116	141	159	175	88	108	129
2020_A03_01_01	2020_A03	27398	3099	454	100	112	128	143	156	116	117	119	121	124	112	114	117	121	126	103	118	136	154	169	95	108	124	140	154	69	79	92	104	112	31840	127.59	118.627	90.2205	5057.16	-63.5335	1437.7	83	109	131	151	167	87	101	120
2020_A03_01_02	2020_A03	24059	2834	437	98	110	124	141	152	116	118	120	122	125	112	114	117	120	124	102	118	134	153	166	93	105	120	138	150	71	80	89	99	108	27487	127.808	117.231	89.4005	5025.48	1.13312	1433.03	87	110	130	151	164	87	101	117
2020_A03_01_03	2020_A03	24852	2562	473	101	113	125	143	155	116	117	119	122	124	112	114	117	121	126	102	119	134	154	169	96	109	121	140	153	70	79	90	102	111	29089	126.878	117.277	89.6055	5016.43	-29.6493	1409.68	80	110	130	150	167	83	103	117
2020_A03_01_04	2020_A03	25654	2300	465	95	111	127	144	154	115	117	119	122	126	112	115	118	123	128	93	114	134	155	168	90	107	123	142	153	72	81	92	101	109	29309	126.647	118.496	90.8265	5046.28	-84.9892	1386.17	81	105	130	153	166	84	100	119
2020_A03_01_05	2020_A03	23109	2033	469	99	114	130	148	158	115	117	119	121	124	111	113	116	121	125	101	119	141	162	174	94	110	126	146	157	72	80	91	102	111	26717	131.649	120.784	90.4835	5139.53	-16.6583	1536.53	83	111	136	159	173	84	105	122
2020_A03_01_06	2020_A03	21545	1769	455	100	111	124	137	147	115	117	120	122	126	112	114	117	122	126	101	116	132	149	161	95	106	120	134	145	72	81	89	97	106	24645	125.606	116.221	88.6897	4984	-38.5005	1406.65	88	110	128	146	159	88	102	117
2020_A03_01_07	2020_A03	24736	1490	460	96	109	122	142	157	115	118	120	123	126	112	115	118	122	127	95	114	130	152	170	91	104	118	139	155	70	79	90	102	113	27854	124.004	114.517	88.5254	4917.85	-8.84615	1329.65	73	106	127	149	169	77	98	115
2020_A03_01_08	2020_A03	25844	1206	428	96	108	122	138	150	115	117	120	122	126	111	114	117	122	127	96	113	131	150	166	91	103	118	135	149	70	78	86	95	104	29269	124.455	114.402	86.3176	4923.6	-12.0868	1438.73	81	105	127	148	165	82	98	115
2020_A03_01_09	2020_A03	22259	951	451	82	101	123	140	156	113	116	120	125	130	112	116	122	127	133	78	98	123	146	167	76	95	119	137	155	68	80	92	103	113	25378	117.337	112.829	90.4205	4826.73	-131.329	1098.89	69	92	118	144	165	72	91	115
2020_A03_01_10	2020_A03	24903	674	425	81	95	111	129	146	116	119	122	126	131	112	117	122	127	133	78	93	112	133	153	74	89	105	124	143	67	76	87	99	112	27858	109.818	104.238	87.2264	4551.9	-24.1902	878.394	71	89	109	131	151	70	86	103
2020_A03_02_01	2020_A03	26445	3096	718	107	117	130	146	157	116	117	119	121	124	112	114	117	122	126	105	122	138	159	171	102	113	127	144	156	78	86	95	104	111	29732	131.899	122.76	93.4636	5197.47	-74.3545	1467.36	86	115	135	157	170	92	108	123
2020_A03_02_02	2020_A03	24251	2817	753	97	109	126	142	155	116	118	120	123	125	111	114	117	122	127	97	115	135	155	168	92	104	122	140	153	70	80	91	103	111	27270	127.679	118.046	90.606	5042.71	-27.4574	1399.04	84	107	131	152	167	86	100	118
2020_A03_02_03	2020_A03	26121	2561	735	99	111	124	139	154	116	118	120	122	125	112	114	117	121	125	99	117	133	151	168	93	106	120	136	152	70	79	89	100	109	29799	125.567	115.289	88.0806	4952.18	2.02741	1396.84	77	109	130	148	167	79	100	117
2020_A03_02_04	2020_A03	24388	2290	700	110	129	146	160	168	113	115	116	119	122	112	114	116	119	125	115	137	158	174	182	106	126	144	160	168	79	89	99	111	119	29282	142.322	132.837	97.3453	5524.62	-134.779	1728	86	120	150	171	181	89	113	137
2020_A03_02_05	2020_A03	25150	2023	719	100	115	127	141	154	116	117	119	122	125	112	114	117	121	125	101	119	136	152	167	94	110	124	138	152	71	82	92	101	110	28505	128.738	119.085	90.8641	5078.48	-37.414	1432.91	87	112	133	150	165	86	105	121
2020_A03_02_06	2020_A03	25136	1758	700	101	112	125	142	156	115	117	119	122	124	111	113	116	121	125	104	119	136	155	171	96	108	122	140	154	70	78	88	99	109	28099	130.286	119.604	88.796	5101.54	-26.5176	1565.35	90	113	132	152	170	89	104	119
2020_A03_02_07	2020_A03	23971	1495	717	91	107	128	149	161	114	116	118	122	125	111	113	116	121	125	94	113	139	164	177	86	103	125	147	160	65	75	88	102	110	27878	128.154	117.368	86.8751	5011.24	-6.84392	1536	73	103	132	160	176	74	95	119
2020_A03_02_08	2020_A03	24743	1215	690	97	108	121	135	149	116	118	120	123	126	111	113	116	121	126	97	115	130	148	164	92	103	117	132	147	70	77	86	95	104	28061	123.741	113.014	86.0604	4882.93	28.6629	1397.19	80	107	127	146	163	81	98	113
2020_A03_02_09	2020_A03	24733	941	701	93	109	126	143	160	115	117	120	123	127	112	116	119	124	130	91	110	129	150	174	87	104	122	140	159	71	82	93	104	114	28102	124.18	117.047	91.8322	4989.01	-82.4336	1259.51	77	103	126	147	172	80	99	118
2020_A03_02_10	2020_A03	23751	684	678	87	104	123	142	154	115	117	120	124	128	111	114	119	124	129	86	106	129	153	169	81	99	119	139	153	68	78	90	101	110	26896	122.246	113.106	87.7923	4869.6	-4.52529	1293.89	74	98	124	150	168	72	93	114
2020_A03_03_01	2020_A03	30468	3090	1001	109	129	144	163	173	114	115	117	119	122	112	114	117	122	127	107	134	152.5	175	187	105	126	142	162	173	76	91	102	115	124	33990	143.87	135.583	100.217	5605.07	-184.095	1706.6	89	125	149	172	186	93	119	138
2020_A03_03_02	2020_A03	26454	2826	981	110	123	137	156	166	115	116	118	120	123	112	114	117	122	127	110	128	145	168	180	106	119	133	154	166	80	89	99	111	119	29565	139.201	130.691	98.7965	5455.05	-132.841	1565.3	93	121	142	165	179	97	115	131
2020_A03_03_03	2020_A03	25858	2554	999	119	134	149	162	170	114	115	116	118	121	112	114	117	121	125	119	140	159	174	184	115	131	148	161	171	84	94	105	115	122	29893	146.727	138.731	102.584	5709.73	-206.121	1731.5	95	129	154	173	183	101	123	143
2020_A03_03_04	2020_A03	31486	2284	983	116	130	145	162	173	114	115	117	119	122	111	113	116	120	125	119	139	157	176	188	111	127	143	161	173	79	89	102	114	124	36483	144.827	134.89	99.6679	5594.54	-115.621	1714.96	85	128	152	173	187	90	119	138
2020_A03_03_05	2020_A03	31383	2008	973	114	128	143	158	170	114	115	117	119	122	112	114	117	121	125	114	133	152	172	185	109	125	140	157	171	81	91	101	111	121	35935	142.002	133.209	98.7017	5531.16	-153.229	1673.87	89	123	147	169	183	92	117	136
2020_A03_03_06	2020_A03	28993	1739	978	102	115	131	151	164	115	117	119	121	124	111	113	116	120	124	105	123	142	165	180	98	111	128	149	164	74	83	93	106	116	33484	134.13	122.976	92.3722	5213.21	-12.6737	1546.41	86	112	137	161	179	86	104	123
2020_A03_03_07	2020_A03	32333	1467	975	110	124	138	153	164	115	116	118	120	123	111	113	116	120	124	114	133	149	168	180	105	121	135	152	163	75	86	97	108	117	36506	140.195	128.811	94.893	5407.78	-45.0115	1689.57	88	125	145	166	179	90	114	132
2020_A03_03_08	2020_A03	26108	1190	979	112	125	139	154	164	115	117	119	121	123	111	113	116	120	125	113	133	151	167	180	107	121	136	152	163	80	89	99	110	118	30182	139.736	129.148	97.7114	5419.96	-44.1716	1565.82	87	124	146	164	178	92	114	132
2020_A03_03_09	2020_A03	29820	942	961	97	111	127	144	156	116	118	120	123	126	108	111	116	120	126	100	119	140	159	174	91	106	124	141	155	68	78	90	103	112	33600	130.306	117.436	88.3314	5043.99	82.0293	1510.45	80	109	135	157	172	81	99	120
2020_A03_03_10																																			18413	61.4463	52.0004	59.4342	2707.03	589.469	-282.892	33	43	58	74	94	26	35	47
2020_A03_04_01	2020_A03	29355	3091	1268	116	132	146	163	174	114	115	116	118	121	112	115	117	122	127	113	136	156	176	187	112	129	144	163	174	83	93	104	116	125.6	32602	146.293	138.472	102.785	5699.18	-207.715	1710.41	93	128	152	173	186	99	123	141
2020_A03_04_02	2020_A03	23391	2832	1264	117	126	140	158	168	115	116	118	120	122	113	114	117	121	125	120	133	148	170	182	112	123	137	156	168	82	92	103	113	122	27284	142.144	133.623	101.597	5555.02	-138.635	1567.09	101	126	143	166	181	104	117	133
2020_A03_04_03	2020_A03	26672	2547	1251	118	132	148	164	172	114	115	116	119	121	112	113	116	121	125	117	138	159	178	189	114	129	146	163	172	86	93	103	113	120	30249	147.585	138.147	101.204	5698.54	-162.462	1781.78	96	126	154	176	188	100	121	141
2020_A03_04_04	2020_A03	29685	2274	1249	120	133	148	164	174	114	115	116	118	121	111	112	116	120	124	121	140	159	180	191	116	130	146	163	174	83	92	103	113	121	34555	148.135	137.974	100.22	5695.32	-144.424	1826.38	92	129	154	177	190	97	123	140
2020_A03_04_05	2020_A03	32736	2013	1258	119	133	145	162	176	113	114	116	118	120	112	114	116	120	125	120	138	156	176	192	115	130	143	162	177	83	92	102	113	122	37232	146.905	137.746	100.059	5678.87	-180.604	1811.83	93	129	152	172	191	98	123	140
2020_A03_04_06	2020_A03	27898	1740	1239	104	116	136	152	164	115	116	118	121	123	111	113	116	119	124	108	126	147	166	179	99	112	133	150	163	74	82	94	106	115	32073	136.707	125.372	92.6771	5293.63	-32.7352	1641.16	90	115	141	163	178	89	106	127
2020_A03_04_07	2020_A03	29641	1479	1238	109	124	142	159	167	115	116	117	120	123	111	113	116	119	124	111	132	156	175	184	104	120	140	158	167	77	86	98	111	119	33648	142.419	131.051	96.5239	5479.53	-56.2722	1709.33	88	120	150	172	183	91	112	135
2020_A03_04_08	2020_A03	25412	1215	1234	109	125	141	157	168	115	116	118	120	123	111	113	116	122	127	108	132	152	169	182	104	122	138	155	168	78	89	100	113	123	29124	140.292	131.1	99.5055	5472.03	-97.1863	1553.6	89	120	148	166	181	93	114	134
2020_A03_04_09	2020_A03	27105	930	1218	95	112	131	151	161	116	117	120	122	126	109	112	115	119	125	98	121	144	166	178	89	107	127	149	160	68	78	91	105	116	32121	131.901	119.411	90.4404	5104.24	73.1099	1489.68	77	107	138	162	176	76	98	122
2020_A03_04_10	2020_A03	13077	689	1231	40	47	57	68	79	129	132	135	138	141	114	117	122	126	133	39	49	62	76	86	35	41	50	60	70	46	51	58	66	80	15389	63.1846	52.6995	60.6379	2755.47	616.53	-282.93	40	49	61	75	85	34	40	49
2020_A03_05_01	2020_A03	27510	3089	1528	103	115	131	151	164	116	117	119	121	124	114	116	119	123	128	98	116	139	159	174	97	111	127	149	163	75	86	96	110	121	30375	131.664	124.539	96.5125	5240.41	-134.078	1381.03	86	110	134	157	173	90	107	124
2020_A03_05_02	2020_A03	28030	2803	1541	96	108	123	139	152	117	118	120	122	124	112	115	117	122	126	96	115	132	150	163	91	104	119	136	149	66	77	90	102	111	30967	125.57	116.235	88.9957	4980.07	-37.0692	1392.63	83	109	129	148	162	84	100	117
2020_A03_05_03	2020_A03	28309	2550	1526	98	112	126	142	152	116	118	120	122	124	111	113	116	120	124	103	120	135	155	167	94	107	122	140	150	67	79	91	101	109	32282	129.359	118.097	89.3815	5057.88	16.0918	1479.7	87	112	132	152	166	86	102	118
2020_A03_05_04	2020_A03	28657	2283	1528	93	106	121	139	155	117	118	120	123	125	110	112	114	117	122	100	117	137	156	171	88	102	118	137	153	63	72	83	96	108	32278	128.874	114.308	83.8079	4949.65	125.874	1609.5	84	109	132	153	169	80	96	114
2020_A03_05_05	2020_A03	24614	2020	1508	95	105	119	138	154	117	118	121	123	125	110	111	115	119	122	101	116	133	153	171	90	101	115	135	152	65	74	84	96	107	27849	127.959	113.685	84.6168	4929.5	129.787	1543.27	87	109	129	150	169	84	97	112
2020_A03_05_06	2020_A03	23711	1753	1509	92	106	121	142	158	116	118	120	122	125	111	113	116	119	123	99	116	133	155	173	88	102	117	140	156	63	72	84	101	113	26465	128.845	116.238	86.0386	4999.91	50.7258	1571.77	86	110	129	153	172	81	97	114
2020_A03_05_07	2020_A03	28463	1481	1502	88	102	119	138	152	117	118	121	123	126	110	112	115	119	123	97	114	131	154	168	83	97	115	135	151	59	70	85	97	106	32401	124.931	111.128	83.3782	4836.68	135.323	1478.14	79	106	127	150	167	75	92	111
2020_A03_05_08	2020_A03	26276	1213	1497	86	96	108	123	141	118	120	122	125	128	108	110	113	117	125	92	109	124	140	159	81	91	104	119	138	58	66	76	87	99	30050	118.022	102.256	77.0613	4557.8	256.815	1406.31	76	101	120	137	157	74	88	101
2020_A03_05_09	2020_A03	24160	939	1486	77	88	102	117	133	119	121	124	126	129	108	110	113	117	123	86	100	117	135	153	72	82	97	113	130	54	62	72	83	92	27496	112.097	95.4151	73.1547	4331.64	336.43	1296.16	73	94	114	132	151	67	79	94
2020_A03_05_10	2020_A03	26155	670	1502	65	77	91	106	123	121	124	127	129	132	106	109	112	116	122	76	92	108	126	145	60	72	85	101	119	49	56	66	76	85	29868	103.486	84.3931	67.3646	3970.84	516.379	1101.6	65	85	104	123	143	55	69	83
2020_A03_06_01	2020_A03	24726	3071	1792	106	121	138	156	168	115	116	118	121	123	114	116	119	123	128	102	122	146	166	178	101	117	135	155	167	78	88	100	115	125	27668	136.556	129.966	100.236	5416.16	-175.616	1442.56	90	115	141	163	177	94	111	131
2020_A03_06_02	2020_A03	27314	2821	1791	103	118	136	152	162	115	116	118	121	123	112	114	116	121	125	106	125	146	165	176	99	114	133	151	161	73	84	96	107	117	30939	135.926	125.924	94.1039	5303.23	-73.0691	1587.01	87	116	142	162	175	89	107	129
2020_A03_06_03	2020_A03	28227	2534	1793	93	113	130	149	163	116	117	119	122	125	112	114	117	121	127	90	119	141	161	177	88	108	127	146	162	71	80	93	106	117	31627	131.915	121.83	92.5886	5166.72	-34.1626	1472.45	81	110	138	158	176	82	103	124
2020_A03_06_04	2020_A03	26690	2268	1790	101	112	126	143	156	116	118	119	121	123	110	112	115	118	122	107	122	140	158	172	97	108	123	141	154	66	76	88	101	109	29957	133.311	119.958	87.5733	5132.22	49.4084	1672.83	92	116	136	156	171	90	104	119
2020_A03_06_05	2020_A03	25207	2013	1777	99	113	128	143	158	116	117	119	121	124	109	111	115	117	121	107	124	143	158	174	95	109	124	141	156	65	75	87	100	111	28529	133.849	119.691	87.0408	5126.46	79.5481	1693.45	89	117	139	155	173	84	104	121
2020_A03_06_06	2020_A03	28637	1741	1792	102	115	128	147	161	116	117	119	121	123	111	113	116	119	123	107	125	140	161	175	97	111	125	145	159	68	78	91	103	115	31826	134.465	122.583	90.2601	5206.69	-6.70105	1644.89	90	119	136	159	174	88	106	122
2020_A03_06_07	2020_A03	28246	1479	1775	95	108	123	138	151	117	118	120	122	125	110	112	115	119	123	102	119	135	152	168	90	104	119	135	149	65	75	86	97	105	31933	128.097	114.6	85.348	4954.12	99.466	1537.52	85	112	132	149	166	81	99	116
2020_A03_06_08	2020_A03	24764	1203	1767	82	94	109	132	147	117	119	122	125	127	108	111	114	118	123	90	106	124	148	165	77	89	105	128	145	55	65	77	91	102	28463	119.654	104.213	78.196	4617.77	230.9	1436.33	77	99	120	144	163	72	85	101
2020_A03_06_09	2020_A03	26101	930	1768	82	93	105	120	133	119	121	123	126	129	108	110	114	118	123	90	105	120	137	153	77	88	100	116	130	58	66	75	84	93	30496	113.185	97.1316	74.7973	4385.55	307.578	1282.6	71	97	116	133	151	67	82	97
2020_A03_06_10	2020_A03	32487	668	1770	63	77	94	116	139	119	122	126	130	133	107	110	115	122	130	71	89	109	130	149	58	71	89	111	135	49	58	69	84	109	36134	106.497	91.9391	75.0733	4194.29	347.148	1022.53	67	85	106	128	147	56	69	88
2020_A03_07_01	2020_A03	28996	3075	2056	101	116	132	147	157	114	115	117	119	122	111	113	116	121	126	99	122	144	163	173	97	113	130	146	156	69	80	89	98	106	32327	134.023	123.447	87.6094	5219.68	-95.0851	1783.58	87	112	140	161	172	88	106	126
2020_A03_07_02	2020_A03	22845	2794	2053	105	120	141	155	165	113	114	116	118	121	111	112	116	122	126	102	128	151	170	183	101	118	139	154	165	70	80	93	102	110	25197	140.724	131.288	90.9846	5467.5	-191.427	1953.94	89	118	147	168	182	94	112	136
2020_A03_07_03	2020_A03	28920	2542	2046	102	119	139	153	163	114	115	117	119	122	112	114	117	122	128	104	125	147	164	176	98	115	136	152	163	69	83	97	108	115	32760	135.205	127.088	92.9163	5322.14	-166.179	1670.32	82	115	142	162	175	87	107	131
2020_A03_07_04	2020_A03	26716	2251	2052	102	117	137	150	159	115	117	119	121	124	112	114	116	121	125	104	125	146	163	173	97	113	134	148	158	71	84	97	107	115	30421	134.667	124.65	93.9183	5263.04	-55.7595	1540.55	85	115	140	161	172	86	105	129
2020_A03_07_05	2020_A03	25804	2015	2050	100	114	128	142	155	115	116	118	120	123	111	112	115	119	124	102	122	141	158	173	95	110	125	141	154	67	76	86	95	103	28842	132.442	120.384	85.3932	5131.17	-22.8148	1769.14	86	113	138	155	172	86	105	122
2020_A03_07_06	2020_A03	24727	1726	2056	104	119	133	147	161	114	115	117	120	122	110	111	114	118	123	106	128	148	165	180	100	115	130	145	160	70	78	87	96	105	27213	138.829	125.475	86.7837	5307.58	-22.5102	1939.17	91	120	145	162	179	90	110	128
2020_A03_07_07	2020_A03	22471	1472	2027	104	119	133	147	157	115	116	118	120	123	111	113	116	120	125	106	127	144	161	173	99	115	130	145	156	68	80	93	102	110	25206	134.54	123.439	89.8906	5227.71	-45.8515	1684.23	86	118	140	159	172	86	109	126
2020_A03_07_08	2020_A03	25072	1199	2032	95	112	131	148	158	114	115	118	120	123	109	111	115	120	125	98	119	144	165	179	92	108	129	147	158	64	75	87	97	105	27848	133.899	121.818	85.3429	5174.05	-38.1188	1828.68	83	110	140	163	178	82	102	125
2020_A03_07_09	2020_A03	26115	932	2039	101	117	139	155	164	112	114	116	119	123	110	112	115	119	125	106	126	150	168	181	96	114	137	154	165	65	77	92	104	112	29929	138.134	127.377	89.3489	5349.09	-105.88	1876.46	86	117	144	165	179	86	106	131
2020_A03_07_10	2020_A03	30473	650	2037	81	98	117	135	147	115	117	120	124	127	110	113	116	122	129	88	106	126	144	157	76	93	114	132	145	54	66	82	97	107	34169	118.705	108.85	81.7987	4729.62	11.4751	1409.21	73	99	121	141	156	71	89	110
2020_A03_08_01	2020_A03	31655	3085	2330	98	116	134	149	159	114	115	117	119	122	111	113	116	121	127	96	120	146	164	176	94	113	132	148	158	70	78	89	99	107	35075	133.78	123.294	87.4357	5209.14	-97.2567	1779.01	80	111	142	162	175	81	105	128
2020_A03_08_02	2020_A03	22937	2831	2318	108	124	141	155	165	112	114	115	118	121	111	113	116	120	125	109	134	153	170	180	104	122	140	155	165	71	81	92	103	110	26049	140.64	130.859	90.6991	5455.22	-175.128	1951.16	87	121	148	168	179	90	113	135
2020_A03_08_03	2020_A03	28982	2534	2322	110	123	136	152	167	112	114	116	118	120	111	114	117	122	127	107	128	146	163	182	106	121	134	151	167	73	82	93	104	113	32782	137.049	129.498	91.7548	5395.14	-229.043	1818.36	84	119	143	160	180	92	115	131
2020_A03_08_04	2020_A03	25806	2265	2318	105	117	134	151	161	114	116	118	120	123	111	114	117	121	126	104	124	143	165	176	100	114	131	150	161	72	83	96	106	113	29353	134.893	125.422	92.7466	5282.58	-100.988	1622.29	85	115	138	162	175	89	108	126
2020_A03_08_05	2020_A03	26549	1986	2320	93	107	124	142	157	114	116	118	120	123	110	112	116	121	125	96	116	134	159	175	89	103	121	141	156	61	71	83	94	104	30385	127.849	116.908	82.9847	5002.16	-45.3856	1713.27	78	106	130	154	173	80	97	118
2020_A03_08_06	2020_A03	24392	1731	2314	103	120	135	148	160	114	115	117	119	122	110	111	114	119	125	104	129	151	165	179	99	116	133	147	160	70	79	88	97	106	27989	137.572	125.586	87.3688	5300.26	-63.3832	1898.1	84	116	146	163	177	88	108	130
2020_A03_08_07	2020_A03	22698	1480	2303	100	115	133	146	156	115	116	118	120	123	111	114	117	121	125	99	123	143	158	171	95	111	130	144	155	71	80	91	102	109	26178	131.357	121.492	90.1483	5153.31	-68.8781	1570.26	82	111	139	155	169	84	104	126
2020_A03_08_08	2020_A03	23879	1189	2308	109	123	139	151	159	113	114	116	118	121	109	111	114	118	123	112	134	154	168	179	105	120	138	151	159	69	79	89	98	105	27363	140.626	128.111	87.6241	5385.67	-73.5442	2004.21	87	124	149	167	177	89	112	133
2020_A03_08_09	2020_A03	24990	929	2295	108	120	135	153	168	112	114	116	119	121	111	114	117	122	128	105	124	143	166	184	103	117	132	152	169	72	83	93	103	112	28412	136.088	128.667	91.7319	5368.54	-219.91	1780.38	85	115	139	163	183	93	111	129
2020_A03_08_10	2020_A03	29167	649	2305	104	120	139	154	165	114	115	117	119	122	111	112	117	122	128	98	125	147	169	181	99	117	136	153	164	73	84	96	106	114	33604	135.881	127.206	92.8214	5330.04	-143.957	1680.67	80	112	142	165	179	86	108	131
2020_A03_09_01	2020_A03	37210	3085	2616	114	136	149	159	167	112	113	115	116	119	111	113	116	120	126	110	146	162	174	183	110	135	148	159	168	78	87	97	106	113	42308	146.469	136.682	94.0181	5640.88	-206.681	2043.48	86	129	159	172	182	91	122	145
2020_A03_09_02	2020_A03	33466	2802	2603	102	118	137	151	157	114	115	117	119	122	111	113	116	121	127	98	121	149	166	174	98	114	135	150	157	75	83	91	98	105	37275	135.569	125.861	89.3369	5291.59	-136.546	1794.23	84	112	144	165	173	88	108	132
2020_A03_09_03	2020_A03	30215	2534	2591	105	122	139	153	163	113	114	116	119	122	111	113	117	124	130	97	123	151	167	180	100	119	137	152	163	76	84	94	104	110	33730	136.996	128.995	92.3446	5383.75	-198.6	1771.55	82	111	147	165	179	90	111	134
2020_A03_09_04	2020_A03	29912	2263	2597	96	115	132	147	158	113	115	116	119	122	109	112	116	122	127	93	118	145	164	177	92	112	130	146	158	68	76	85	95	103	33478	131.912	121.377	83.4528	5141.22	-108.493	1872.77	74	107	140	162	176	78	102	126
2020_A03_09_05	2020_A03	31686	1994	2587	108	124	139	157	170	112	113	115	118	121	111	113	117	123	128	101	125	151	172	187	104	121	138	157	171	74	83	94	104	112	35526	139.151	131.189	91.5173	5448.56	-230.962	1897.51	83	113	147	168	186	91	112	134
2020_A03_09_06	2020_A03	28950	1724	2581	101	119	135	149	162	113	115	117	119	122	110	112	116	122	127	99	122	145	165	179	97	115.25	132	148	162	70	81	91	100	108	33194	133.761	124.495	88.7586	5241.83	-136.713	1755.07	79	111	140	162	177	82	107	128
2020_A03_09_07	2020_A03	29580	1454	2580	104	115	129	145	160	114	116	118	120	122	110	112	117	123	128	100	118	139	158	176	99	111	126	143	159	70	80	89	100	108	33437	130.89	122.061	88.526	5163.13	-121.277	1658.44	80	110	134	156	175	87	107	123
2020_A03_09_08	2020_A03	35882	1187	2595	109	127	143	157	166	112	114	116	118	121	110	112	116	121	127	107	132	156	172	184	105	124.25	141	156	167	74	83	94	105	113	40004	142.882	132.725	92.1551	5518.59	-164.623	1967.2	86	121	153	170	183	89	115	138
2020_A03_09_09	2020_A03	27950	916	2571	94	110	127	141	151	114	116	118	120	123	110	112	116	121	128	91	117	140	156	167	90	106	125	140	150	64	74	84	94	102	32009	127.648	117.291	84.0073	5014.22	-58.0356	1675.4	75	105	135	155	165	79	101	121
2020_A03_09_10	2020_A03	30625	637	2577	108	125	141	153	162	113	114	116	118	122	106	110	112	116	119	120	142	158	172	182	104	123	140	152	162	63	75	89	98	106	34633	146.257	130.021	85.7049	5475.72	31.5201	2221.49	92	133	155	170	181	85	115	137
2020_A03_10_01	2020_A03	33489	3077	2874	112	127	143	156	166	112	113	115	117	121	112	114	117	121	126	111	133	153	169	181	108	124	142	156	166	71	85	96	105	112	37484	142.46	133.655	92.5952	5538.28	-227.826	1979.07	94	124	150	167	180	97	118	138
2020_A03_10_02	2020_A03	34750	2801	2876	105	121	138	155	163	113	115	117	119	122	111	114	117	122	126	103	125	151	168	176	101	118	136	154	163	77	85	95	105	115	38581	138.261	129.403	93.8087	5405.53	-162.072	1739.05	91	117	145	166	175	91	112	133
2020_A03_10_03	2020_A03	32270	2537	2866	109	128	141	153	162	113	114	116	118	121	111	114	117	121	125	111	134	153	165	176	105	125	139	151	162	76	85	94	104	112	34965	142.22	132.812	93.5741	5522.06	-187.454	1907.79	94	128	150	164	175	96	120	138
2020_A03_10_04	2020_A03	29424	2255	2862	100	114	131	142	153	113	115	117	119	122	110	112	116	121	125	100	122	143	157	170	96	111	128	141	153	66	74	83	94	102	33996	131.752	120.981	83.7616	5138.32	-93.3379	1858.62	83	112	139	155	169	85	106	125
2020_A03_10_05	2020_A03	35446	1988	2876	105	127	143	161	171	111	113	115	117	120	110	112	116	122	130	98.5	131	156	177	188	102	124	142	162	173	73	82	95	106	113	39712	142.04	133.382	91.7496	5521.96	-224.73	1985.89	77	120	151	174	187.9	85	115	138
2020_A03_10_06	2020_A03	32944	1726	2871	104	125	141	154	166	112	114	115	118	121	111	112	116	121	127	100	131	154	169	183	101	122	139	153	167	75	81	91	101	110	36845	140.44	130.297	89.6435	5436.15	-166.296	1975.23	82	118	152	167	182	87	112	136
2020_A03_10_07	2020_A03	27585	1456	2839	95	113	130	147	160	113	115	117	120	124	110	112	117	124	130	89	114	142	160	176	91	109	128	145	160	68	77	88	100	109	31174	130.39	121.665	87.7085	5147.46	-131.865	1676.4	78	102	138	158	174	84	103	124
2020_A03_10_08	2020_A03	36678	1180	2860	102	126	146	160	168	112	113	115	117	121	109	112	116	121	127	98	132	161	176	185	98	124	145	160	169	72	81	93	104	112	41995	142.281	131.79	90.5086	5481.24	-154.989	1993.3	74	118	156	174	184	79	114	140
2020_A03_10_09	2020_A03	31184	920	2852	102	118	136	152	164	113	114	117	119	122	111	114	117	122	127	100	123	145	163	179	97	114	134	151	164	69	80	93	104	113	35355	134.764	125.827	90.2837	5284.89	-148.706	1745	83	113	141	161	178	86	107	129
2020_A03_10_10	2020_A03	34221	646	2854	95	109	126	143	154	113	115	118	121	124	108	111	115	119	125	98	118	138	161	174	90	105	123	142	154	62	72	82	92	99	37935	131.065	117.828	81.4215	5049.88	13.5993	1851.1	83	111	134	158	173	82	100	120
2020_A04_01_01	2020_A04	26604	3102	451	113	127	144	157	166	113	114	116	118	120.7	112	114	117	122	128	108	133	152	170	180	109	124	142	157	166	78	87	98	109	116	30238	140.064	132.758	95.7175	5504.17	-234.726	1780.27	87	120	148	167	179	93	116	137
2020_A04_01_02	2020_A04	31765	2830	486	107	121	138	154	165	114	116	117	120	122	111	113	116	121	127	106	128	149	167	181	102	118	135	152	165	74	83	95	107	116	35503	139.158	128.78	93.267	5396.65	-102.002	1755.14	88	120	146	164	180	91	112	132
2020_A04_01_03	2020_A04	34127	2564	455	108	122	135	150	163	114	116	118	120	122	111	113	116	120	126	107	130	147	164	177	103	118	132	148	162	76	84	93	104	114	38842	137.495	126.36	91.9957	5324.92	-59.7098	1719.78	87	120	144	162	176	88	110	129
2020_A04_01_04	2020_A04	30244	2294	450	106	120	132	149	161	114	115	117	119	122	110	113	116	119	124	108	128	144	162	179	102	116	130	147	161	70	80	90	101	109	33658	137.011	125.863	88.9258	5306.91	-84.4442	1839.38	89	121	141	159	178	90	111	127
2020_A04_01_05	2020_A04	31041	2019	456	107	121	135	154	168	114	115	117	120	122	111	114	117	122	127	105	127	145	166	183	102	118	132	153	168	73	83	94	107	118	35493	136.234	126.978	92.6867	5325.58	-123.072	1683.86	81	116	141	163	182	85	110	128
2020_A04_01_06	2020_A04	32393	1747	461	99	115	134	151	163	113	115	117	120	123	109	112	116	121	126	101	123	146	166	180	95	112	132	149	163	66	77	90	102	114	36681	134.996	124.158	87.9609	5240.51	-77.8893	1795.82	80	113	141	164	178	82	105	127
2020_A04_01_07	2020_A04	27828	1481	469	103	118	135	152	161	114	115	117	120	123	109	112	114	119	124	106	127	147	169	180	99	114	132	151	161	69	79	91	101	110	32874	135.662	123.571	87.9847	5232.15	-27.4869	1783.89	79	115	142	166	179	82	106	126
2020_A04_01_08	2020_A04	32310	1207	443	103	118	137	157	168	112	114	116	119	122	109	112	116	121	128	100	125	148	174	187	99	115	135	157	169	69	79	91	103	112	37293	136.571	126.639	88.4837	5313.69	-133.011	1865.19	76	110	141	170	186	82	105	129
2020_A04_01_09	2020_A04	30229	944	446	103	115	131	151	163	114	116	118	121	123	110	112	116	121	126	104	122	143	167	180	98	112	128	149	163	72	80	91	102	111	35520	133.217	122.305	88.8467	5186.77	-46.826	1678.89	81	110	137	163	179	85	103	123
2020_A04_01_10	2020_A04	16618	701	425	30	36	43	50	56	136	137	139	141	144	124	127	129	132	138	26	33	39	45	50	24	30	36	41	46	46	51	56	62	72	17678	40.4847	36.0033	56.6689	2069.71	713.136	-1107.43	28	34	40	46	52	25	30	36
2020_A04_02_01	2020_A04	27438	3091	728	113	126	140	157	168	113	114	116	118	121	111	113	117	122	127	108	132	151	171	182	108	124	138	156	168	77	86	95	106	115	32093	139.6	131.698	94.4219	5473.72	-211.205	1795.44	85	120	146	167	181	94	116	133
2020_A04_02_02	2020_A04	30018	2829	751	112	125	139	154	165	114	115	117	119	121	111	113	116	120	125	114	133	151	168	181	108	122	137	153	165	76	85	96	107	116	34792	140.122	129.758	93.9006	5429.45	-110.271	1768.79	90	123	147	165	179	93	114	133
2020_A04_02_03	2020_A04	34022	2561	706	105	125	141	155	164	114	115	117	119	122	110	112	114	117	123	112	138	155	170	182	101	122	139	153	164	69	81	93	105	113	39292	141.812	128.116	89.7204	5391.41	-5.69139	1921.59	81	127	152	168	181	81	112	135
2020_A04_02_04	2020_A04	34273	2294	721	109	125	141	156	169	113	114	117	119	122	111	113	116	120	126	110	133	152	172	185	105	122	139	155	170	74	83	95	108	118	39043	140.969	130.857	93.7677	5459	-125.52	1810.57	86	121	147	169	184	88	113	135
2020_A04_02_05	2020_A04	30820	2011	739	108	122	141	158	169	114	115	117	120	122	112	114	116	122	128	104	126	150	173	184	103	119	138	157	169	79	88	99	109	118	35281	138.584	129.673	95.3957	5412.08	-139.011	1670.86	83	115	145	170	183	88	110	133
2020_A04_02_06	2020_A04	39110	1746	714	99	117	134	150	164	113	115	117	119	122	110	112	116	120	127	96	127	147	166	183	94	114	132	150	164	67	78	88	99	109	44304	135.721	124.177	86.572	5243.73	-65.1858	1861.87	77	113	144	163	181	80	105	129
2020_A04_02_07	2020_A04	30144	1487	728	102	116	131	148	161	114	115	118	120	123	109	111	115	121	128	101	123	145	163	178	97	112	128	147	160	68	76	87	100	112	35788	132.647	122.189	88.2477	5181.12	-59.9887	1693.75	81	110	138	159	176	84	103	124
2020_A04_02_08	2020_A04	29366	1210	731	107	125	142	159	170	112	114	116	118	121	111	113	116	121	127	105	131	154	175	187	103	122	140	159	170	75	85	96	106	116	33846	141.263	131.977	93.7067	5489.02	-166.984	1852.12	82	117	148	172	186	89	112	135
2020_A04_02_09	2020_A04	30781	941	704	102	116	131	150	162	114	116	118	121	123	109	111	114	119	125	106	126	144	167	181	97	113	128	149	162	71	79	89	100	110	35115	136.069	123.546	88.0132	5239.28	-14.2529	1792.98	84	116	140	164	180	86	105	124
2020_A04_02_10	2020_A04	17047	687	681	29	35	41	48	55	135	137	139	141	144	123	126	129	132	139	26	31	37	45	50.4	24	28	34	40	46	45	50	54	60	70	18387	39.8761	34.8401	54.8694	2024.46	725.267	-1068.83	28	33	39	46	52	24	28	34
2020_A04_03_01	2020_A04	31271	3097	993	109	125	141	156	167	113	115	116	119	121	111	114	116	121	125	108	131	152	170	183	105	122	139	155	168	74	85	96	106	115	34852	141.617	131.67	93.7979	5485.08	-145.567	1847.45	90	122	148	168	182	92	114	136
2020_A04_03_02	2020_A04	27778	2816	994	109	123	138	156	168	114	115	117	119	122	111	113	116	121	126	108	130	148	171	183	104	120	136	155	167	73	85	96	108	117	31213	140.24	130.535	94.8782	5450.48	-129.543	1749.68	90	121	145	168	182	92	114	132
2020_A04_03_03	2020_A04	25203	2560	991	108	121	139	157	170	114	115	117	119	122	111	114	116	120	125	110	129	150	172	185	104	118	137	156	170	71	84	96	109	117	28607	140.511	130.143	93.7849	5437.83	-112.014	1787.78	88	121	144	169	184	91	111	132
2020_A04_03_04	2020_A04	28932	2285	1018	113	128	143	157	169	114	115	117	119	122	112	114	117	121	126	113	135	152	170	183	109	124	141	156	169	79	90	101	110	119	32808	142.282	133.234	97.536	5533.95	-158.725	1736.57	90	125	148	168	182	92	117	137
2020_A04_03_05	2020_A04	27893	2015	974	100	113	130	149	162	114	116	118	121	124	111	114	116	121	126	102	120	139	162	178	95	109	127	147	162	67	79	91	101	111	30925	133.454	122.911	88.8481	5203.02	-68.8386	1702.77	86	113	135	160	177	87	104	123
2020_A04_03_06	2020_A04	28300	1744	988	109	128	143	155	167	113	115	117	119	123	112	114	117	122	127	106	133	154	168	181	104	125	141	154	167	79	89	99	108	118	31902	141.502	132.589	96.8158	5512.18	-156.569	1735.77	90	122	151	166	179	94	117	138
2020_A04_03_07	2020_A04	24984	1480	967	102	113	129	148	158	114	116	118	121	123	110	112	115	120	125	103	120	141	165	177	97	109	126	146	158	69	80	89	98	105	28354	133.17	121.123	86.9251	5154.29	-12.2959	1724.26	85	112	136	162	176	87	104	121
2020_A04_03_08	2020_A04	26335	1212	1000	103	118	136	155	165	113	115	117	120	123	109	112	116	121	127	102	122	149	173	184	98	114	133	154	165	73	82	91	101	109	30490	136.675	126.036	89.345	5301.26	-94.2583	1805.29	81	111	141	170	183	86	106	128
2020_A04_03_09	2020_A04	23968	948	965	117	129	141	155	166	113	115	117	120	122	112	114	117	122	129	113	133	149	165	181	112	125	138	153	166	83	93	102	111	118	27041	141.144	133.356	99.3201	5536.83	-179.443	1650.1	94	126	146	163	180	101	120	136
2020_A04_03_10	2020_A04	29658	667	961	114	126	139	152	163	114	116	118	120	122	111	114	117	122	128	112	130	149	164	178	110	122	136	150	163	81	91	100	109	116	33681	139.071	130.139	97.0225	5440.94	-126.933	1629.87	91	121	145	162	177	96	116	133
2020_A04_04_01	2020_A04	27799	3086	1262	110	123	137	153	165	114	115	117	119	122	112	114	117	122	127	107	128	146	166	179	106	119	134	152	164	78	86	96	106	115	31428	137.518	129.014	94.8719	5393.92	-156.139	1667.98	89	118	142	163	178	94	113	131
2020_A04_04_02	2020_A04	29777	2811	1260	109	123	136	153	168	114	115	117	119	122	112	114	118	122	126	107	129	144	165	183	105	120	134	152	167	75	86	97	107	118	34521	136.45	128.597	95.1928	5373.95	-169.066	1626.74	86	118	140	159	181	90	112	130
2020_A04_04_03	2020_A04	25464	2547	1254	107	121	138	156	166	114	115	117	120	122	111	113	116	121	125	107	129	149	172	183	103	118	135	155	166	73	85	95	106	113	28668	139.751	129.273	93.0598	5410.94	-105.97	1781.82	87	119	143	169	182	91	111	131
2020_A04_04_04	2020_A04	28267	2284	1257	115	128	142	157	171	114	115	117	119	121	112	114	117	121	125	114	133	151	171	186	111	125	140	156	171	80	90	100	110	120	32174	142.629	134.155	98.5334	5560.97	-178.319	1721.94	93	123	147	169	184	95	119	136
2020_A04_04_05	2020_A04	30072	2008	1267	98	112	127	143	155	115	116	118	121	124	111	112	116	121	126	100	118	138	158	172	94	108	124	141	154	66	76	88	98	105	34673	129.279	118.36	85.6627	5053.89	-37.312	1654.07	81	110	133	154	170	83	102	119
2020_A04_04_06	2020_A04	34938	1741	1264	110	128	146	159	168	113	115	116	119	122	112	114	117	121	126	107	135	157	174	183	105	125	144	158	169	80	89	99	110	118	39251	143.428	134.608	97.7853	5575.28	-178.796	1775.16	87	122	153	172	182	92	116	140
2020_A04_04_07	2020_A04	24483	1479	1258	102	115	131	148	158	114	115	118	120	123	110	112	114	119	124	103	124	145	165	177	97	112	129	147	158	69	79	89	98	105	28425	133.481	121.685	86.4706	5168.34	-33.924	1767.05	82	111	139	161	176	86	103	124
2020_A04_04_08	2020_A04	26172	1204	1235	108	122	140	159	168	112	114	116	119	122	109	112	115	121	125	110	128	153	177	187	104	119	138	159	169	72	83	94	103	112	30453	140.724	130.335	91.5838	5441.03	-127.622	1885.29	82	118	145	174	186	88	111	133
2020_A04_04_09	2020_A04	24874	944	1231	113	126	138	152	165	114	116	118	120	122	111	114	117	123	130	110	128	147	165	180	108	122	136	150	164	80	90	100	109	118	29054	137.867	130.751	98.4289	5449.16	-181.4	1569.48	91	119	142	162	178	98	116	132
2020_A04_04_10	2020_A04	26757	671	1245	108	122	136	152	165	114	116	118	121	123	111	114	118	123	128	107	124	144	163	180	103	118	133	150	165	77	88	99	110	119	30079	136.665	128.686	97.4409	5385.57	-138.576	1533.94	88	118	140	160	179	95	113	129
2020_A04_05_01	2020_A04	28123	3089	1528	108	122	137	149	159	115	116	118	120	122	112	114	117	122	127	104	126	146	162	172	103	118	134	147	158	80	87	96	104	112	31224	135.959	127.168	94.7726	5338.35	-128.712	1599.19	90	116	142	160	171	93	112	131
2020_A04_05_02	2020_A04	32581	2813	1535	95	110	126	144	156	115	117	119	122	124	111	113	116	120	124	98	117	136	158	173	91	106	122	142	155	68	79	89	98	105	36304	129.311	117.657	86.3885	5034.51	-0.365281	1596.54	80	110	132	155	172	81	100	119
2020_A04_05_03	2020_A04	29159	2543	1551	92	107	123	141	152	116	117	119	122	125	111	113	116	119	124	93	115	135	154	169	87	103	120	139	151	66	76	86	96	103	32313	127.526	115.461	84.5629	4966.41	22.2363	1592.02	81	107	131	152	168	80	97	117
2020_A04_05_04	2020_A04	28927	2272	1513	92	111	125	143	156	115	117	119	122	125	111	113	116	119	123	96	118	136	158	175	87	107	122	141	156	68	77	87	97	104	32721	129.106	116.87	85.3413	5010.37	21.5502	1612.29	79	109	132	154	173	77	100	119
2020_A04_05_05	2020_A04	31160	2000	1548	76	102	120	135	146	116	118	120	123	127	113	114	116	120	124	84	108	129	144	157	71	97	117	132	144	57	72	84	95	103	36379	118.149	107.768	81.5765	4689.7	27.1176	1367.86	71	98	123	141	155	63	89	112
2020_A04_05_06	2020_A04	20361	1748	1537	61	89	112	125	136	118	120	122	126	131	114	116	118	122	125	66	94	118	134	147	56	84	107	121	133	55	67	82	91	99	24434	107.382	97.7536	79.0148	4345.92	98.6578	1016.08	60	86	112	131	145	54	79	102
2020_A04_05_07	2020_A04	31490	1460	1507	53	85	113	130	144	116	118	121	126	133	112	115	117	119	123	62	92	123	141	156	48	80	109	127	141	49.9	64	79	91	99	35796	109.739	97.9397	75.9786	4350.74	152.02	1185.29	55	80	117	138	154	45	71	105
2020_A04_05_08	2020_A04	35466	1195	1534	79	105	124	139	151	116	118	120	124	129	111	112	115	117	122	90	115	137	154	167	74	100	120	136	149	60	73	84	95	105	39248	127.382	113.122	84.2893	4904.54	136.656	1528.64	78	107	133	152	165	70	94	117
2020_A04_05_09	2020_A04	29642	922	1501	56	74	99	123	137	118	121	125	130	134	114	116	119	123	127	60	78	104	130	147	50	68	94	118	134	54	64	79	91	100	33923	98.9471	90.0269	77.5422	4069.88	172.591	701.921	55	71	98	126	145	48	65	89
2020_A04_05_10	2020_A04	29642	650	1503	82	97	114	130	147	116	119	122	126	129	113	116	121	126	130	79	97	116	137	156	76	92	109	127	145	66	77	88	98	108	33875	111.177	105.31	86.5738	4584.54	-40.4846	956.134	69	89	111	133	153	68	87	106
2020_A04_06_01	2020_A04	29849	3084	1813	107	122	138	153	163	115	116	118	120	122	111	114	117	121	125	106	128	148	168	178	102	118	135	151	162	72	86	97	106	115	33558	137.336	127.381	93.4846	5346.75	-101.297	1677.12	86	118	143	165	177	89	111	131
2020_A04_06_02	2020_A04	33574	2809	1801	92	108	127	144	156	115	117	119	122	124	111	114	116	119	124	95	114	137	159	174	88	103	123	142	155	66	77	88	99	106	36865	129.44	117.375	85.8682	5025.97	12.3357	1614.29	81	107	133	157	173	78	98	120
2020_A04_06_03	2020_A04	27952	2545	1826	98	111	125	138	150	115	117	119	121	124	111	113	116	120	125	99	117	137	153	166	93	107	122	136	149	67	76	86	94	101	31566	128.124	116.376	84.0871	4996.37	-2.89309	1651.82	84	109	133	151	165	84	101	118
2020_A04_06_04	2020_A04	29014	2271	1796	100	115	130	146	162	115	116	119	121	123	112	114	116	119	124	103	121	141	160	178	95	111	126	144	162	73	81	90	101	111	32350	133.124	122.157	89.83	5180.14	-42.5593	1625.6	84	114	137	157	177	85	105	123
2020_A04_06_05	2020_A04	30278	2002	1796	99	115	131	147	164	115	116	119	121	124	111	113	116	119	123	106	123	141	160	180	94	111	127	145	164	68	80	91	103	112	34263	133.671	121.97	89.5563	5178.06	-12.7382	1640.46	87	114	137	157	179	83	104	124
2020_A04_06_06	2020_A04	29696	1736	1775	77	98	118	137	152	115	117	119	123	127	113	115	116	119	123	81	104	127	149	166	72	94	114	135	150	57	69	82	94	103	33576	119.19	108.406	80.1188	4707.12	16.2878	1465.17	68	96	122	145	164	63	88	110
2020_A04_06_07	2020_A04	30857	1466	1789	71	99	118	136	150	115	117	120	124	130	113	115	117	122	126	76	103	124	146	165	65	94	114	134	149	57	74	86	96	105	34322	117.528	108.184	83.4964	4696.36	7.75978	1277.04	67	93	120	144	163	62	88	111
2020_A04_06_08	2020_A04	33983	1197	1791	72	98	117	130	143	117	119	121	125	130	111	113	116	119	124	80	106	128	143	157	67	93	113	127	141	58	72	82	92	100	38735	116.613	104.433	81.0016	4596.64	136.243	1262.55	68	93	124	141	155	62	84	109
2020_A04_06_09	2020_A04	29016	924	1776	100	113	128	143	159	114	116	119	121	124	111	113	116	121	125	102	120	137	158	176	95	109	124	141	159	70	78	89	99	108	33277	130.44	119.875	88.0784	5105.46	-40.8115	1602.72	83	111	133	154	174	85	103	121
2020_A04_06_10	2020_A04	28294	655	1772	94	105	120	135	146	115	117	120	124	127	112	116	119	124	129	91	106	126	143	157	88	100	116	132	144	72	80	88	97	105	32602	118.323	111.356	87.3996	4800.54	-77.0446	1214.05	77	98	121	140	156	80	94	113
2020_A04_07_01	2020_A04	30126	3080	2080	101	115	129	146	158	115	116	119	121	124	111	114	116	120	124	104	122	140	160	173	96	111	126	144	157	72	81	91	101	109	33702	132.82	121.702	89.4691	5170.39	-37.5297	1629.86	88	114	136	158	172	88	105	123
2020_A04_07_02	2020_A04	30770	2807	2078	87	101	117	136	153	116	118	120	123	126	113	115	117	121	125	91	108	124	145	166	82	97	113	133	151	62	72	85	97	106	33967	121.635	111.33	84.0153	4815.25	-0.423164	1418.99	81	103	122	143	165	78	93	110
2020_A04_07_03	2020_A04	34613	2539	2072	72	100	120	135	150	116	118	120	123	129	112	114	116	119	124	80	106	130	147	165	67	96	116	133	148	56	71	85	95	104	38512	120.921	108.991	81.6974	4741.58	69.64	1437	72	96	126	145	163	63	88	113
2020_A04_07_04	2020_A04	34146	2269	2100	61	89	117	137	148	116	118	121	126	130	112	114	116	119	124	69	95	127	149	162	57	84	113	134	146	51	67	83	95	103	37503	116.861	104.463	79.4826	4583.38	123.034	1331.7	63	88	122	147	161	54	79	110
2020_A04_07_05	2020_A04	29174	2004	2060	61	87	111	129	144	117	119	122	126	131	113	115	118	121	125	68.3	92	116	139	158	55	82	106	125	141	53	66	81	92	100	33410	109.361	99.1736	78.6745	4392.26	100.981	1100.6	61	85	111	135	155.1	54	77	102
2020_A04_07_06	2020_A04	33696	1725	2063	70	88	107	128	147	116	119	122	126	129	113	115	118	122	125	73	93	114	138	160	65	82	103	125	145	57	67	79	91	101	37614	110.381	100.167	78.3808	4426.52	79.0583	1163.41	65	87	110	134	159	61	79	99
2020_A04_07_07	2020_A04	27647	1460	2039	66	86	112	138	151	115	118	121	126	130	114	116	120	124	128	68	88	113	145	163	61	80	107	135	149	57	69	85	98	107	31912	110.372	103.071	82.4851	4500.85	-10.2066	1055.54	61	82	109	142	161	57	77	103
2020_A04_07_08	2020_A04	33118	1187	2049	51	70	97	117	132	118	121	124	130	134	112	115	118	122	125	60	78.25	105	126	142	46	65	93	113	128	48	58	72	86	96	37578	98.4146	86.8936	72.1776	3977.25	245.79	861.018	55	73	100	124	140	44	62	89
2020_A04_07_09	2020_A04	31076	914	2046	54	72	97	117	131	118	121	124	129	134	114	116	119	123	127	59	79	103	122	139	49	67	92	112	128	51	60	74	86	96	35879	97.0086	88.0274	74.2485	3999.47	157.729	781.448	55	74	99	120	138	47	65	90
2020_A04_07_10	2020_A04	29462	657	2043	61	77	102	123	135	117	120	124	129	133	113	116	119	123	127	64	81	107	131	145	55	71	97	119	132	56	65	77	90	98	33248	101.443	92.299	77.3589	4151.48	147.989	824.768	57	75	103	128	144	51	68	94
2020_A04_08_01	2020_A04	30469	3077	2332	99	112	130	148	158	114	116	118	121	123	112	114	117	122	127	96	115	139	162	172	94	108	127	147	157	72	82	92	102	110	33348	131.675	122.728	90.5849	5186.63	-116.845	1596.82	86	110	135	160	172	86	104	124
2020_A04_08_02	2020_A04	30103	2805	2332	89	101	117	135	150	116	118	120	123	125	112	114	117	122	127	88	106	126	144	163	84	97	114	131	148	64	73	85	97	105	33679	119.735	110.304	83.9697	4775.08	-17.9701	1362.55	77	100	122	142	162	78	93	111
2020_A04_08_03	2020_A04	34806	2535	2344	79	99	118	138	151	115	117	120	123	127	111	113	116	120	125	85	106	128	152	167	74	95	115	136	150	56	69	82	94	103	37398	123.427	111.454	81.1622	4826.15	33.8011	1575.54	78	102	125	150	166	71	91	112
2020_A04_08_04	2020_A04	33203	2267	2356	63	91	115	132	147	116	118	121	125	130	112	115	117	122	126	69	94	122	143	159	58	86	111	129	145	52	67	82	93	102	37915	112.768	102.993	79.4975	4518.25	46.0876	1236.2	64	85	118	140	158	56	80	106
2020_A04_08_05	2020_A04	30017	2000	2325	86	99	115	133	150	115	117	120	123	126	111	114	117	121	126	87	105	125	145	165	81	95	112	131	149	61	70	81	92	101	33990	119.145	108.553	79.9984	4717.89	6.85033	1476.91	73	99	122	142	163	73	90	109
2020_A04_08_06	2020_A04	33290	1724	2339	87	101	118	135	149	116	118	120	123	126	111	113	116	119	125	90	110	129	149	165	82	96	114	133	148	63	73	83	94	102	37371	122.461	109.84	81.7288	4781.31	84.6179	1481.66	77	103	125	146	164	75	92	111
2020_A04_08_07	2020_A04	27787	1461	2315	72	91	110	127	144	116	119	122	125	129	113	116	120	124	127	75	94	113	133	155	67	86	105	123	142	58	70	82	93	102	31794	108.902	101.073	80.3418	4444.75	5.33043	1085.72	66	87	109	130	152	62	82	102
2020_A04_08_08	2020_A04	31898	1185	2324	55	78	99	117	131	118	121	123	128	133	111	114	117	121	126	66	86	108	126	140	51	73	95	112	127	48	59	73	85	96	36083	100.802	89.2965	72.1847	4063.69	210.427	984.713	58	78	104	124	138	48	68	92
2020_A04_08_09	2020_A04	29198	936	2346	67	97	124	143	155	114	116	119	124	131	111	114	118	123	128	72	99	131	153	168	62	92	121	142	154	57	70	87	99	109	35865	117.619	109.379	84.2633	4725.11	-17.3929	1270.65	61	87	123	149	166	57	83	115
2020_A04_08_10	2020_A04	30951	645	2308	66	91	111	125	137	118	119	122	125	131	112	115	118	122	127	73	95	117	134	148	61	87	107	121	134	55	69	82	91	99	34629	109.356	99.4508	79.2632	4409.31	91.9284	1096.68	66	88	114	132	146	58	82	104
2020_A04_09_01	2020_A04	30580	3080	2608	112	125	141	160	172	113	115	117	119	122	113	116	119	124	129	104	127	149	168	182	107	121	138	159	172	80	89	100	116	126	34471	138.856	132.93	99.8123	5501.17	-240.767	1582.08	86	119	145	166	181	91	117	134
2020_A04_09_02	2020_A04	33100	2805	2608	111	125	141	159	170	114	115	117	119	122	112	115	119	124	129	105.9	127	150	170	182	106	121	139	158	170	79	89	102	114	122	36390	140.443	133.744	99.6173	5536.59	-223.89	1639.42	90	120	146	167	182	97	116	136
2020_A04_09_03	2020_A04	30043	2533	2600	105	123	141	159	171	113	115	117	119	122	111	114	117	124	131	96	125	152	171	184	100	119	139	159	171	73	85	99	114	123	33184	139.193	132.016	97.0294	5476.47	-208.98	1682.42	83	114	147	169	183	90	112	135
2020_A04_09_04	2020_A04	27958	2268	2596	109	121	138	156	169	114	115	117	120	122	112	115	119	124	128	104.7	123	148	166	182	105	118	135	154	169	78	87	98	111	121	32058	137.183	130.152	97.1124	5421.74	-196.921	1600.24	89	114	143	163	180	95	112	131
2020_A04_09_05	2020_A04	28367	1996	2591	105	121	140	159	170	114	115	117	120	123	112	114	118	124	130	97	123	149	171	184	100	117	138	158	170	76	88	101	113	122	31473	138.601	131.083	97.6414	5452.43	-180.085	1618.32	84	113	145	169	184	89	111	134
2020_A04_09_06	2020_A04	30972	1733	2594	106	119	136	157	170	114	115	117	120	122	111	114	117	122	129	105	125	144	169	185	102	115	133	156	170	71	84	98	112	121	33827	138.882	130.481	95.8767	5440.61	-162.991	1691.28	89	119	141	167	184	94	111	130
2020_A04_09_07	2020_A04	30057	1458	2589	103	117	135	158	170	113	115	117	120	123	110	114	117	124	132	99	121	143	169	184	98	114	133	157	170	68	82	98	112	123	33977	135.822	128.294	94.7145	5360.36	-171.094	1636.14	82	113	140	166	182	88	108	129
2020_A04_09_08	2020_A04	31951	1180	2585	97	114	135	156	167	114	116	118	121	124	111	114	117	123	130	94	119	142	167	180	93	110	132	155	167	67	82	97	112	120	35718	133.571	125.591	93.8793	5272.96	-134.521	1558.54	78	111	138	165	179	83	105	127
2020_A04_09_09	2020_A04	29446	908	2578	80	95	112	130	144	117	119	121	125	128	108	111	115	121	126	89	104	123	144	160	75	90	107	127	141	52	64	80	92	101	33596	117.392	103.799	78.0793	4589.42	169.758	1405.03	73	98	119	141	158	68	86	104
2020_A04_09_10	2020_A04	16305	656	2570	37	45	56	72	87	125	129	134	138	141	112	116	123	129	135	32	42	60	84	99	31	38	49	67	82	46	51	56	63	72.6	17341	64.4854	54.6415	58.73	2813.39	544.512	-100.678	34	44	61	84	99	31	39	51
2020_A04_10_01	2020_A04	29715	3074	2882	113	130	146	159	170	113	115	116	119	122	113	116	119	124	129	106	133	153	169	180	108	127	144	158	170	80	92	104	115	124	33897	140.33	134.579	100.449	5554.99	-259.619	1624.82	86	120	149	167	179	94	118	140
2020_A04_10_02	2020_A04	33675	2806	2885	112	128	143	160	170	114	115	117	119	122	112	116	119	124	130	105	129	151	171	181	108	124	141	159	170	80	92	104	115	123	36752	141.587	135.594	101.5	5594.94	-249.183	1628.08	92	122	148	169	181	99	119	138
2020_A04_10_03	2020_A04	34109	2541	2879	109	126	142	157	167	114	115	117	119	122	113	116	119	124	130	104	127	149	168	178	105	122	140	156	166	79	90	102	113	122	38991	138.595	132.538	99.9552	5494.46	-228.676	1564.38	89	118	145	166	177	96	116	136
2020_A04_10_04	2020_A04	29838	2265	2870	108	121	138	159	171	114	115	117	120	122	111	115	119	124	129	104	124	146	170	183	103	117.25	135	158	171	76	88	100	114	123	33131	138.691	131.372	98.2549	5462.38	-186.404	1604.64	89	118	142	167	182	95	112	131
2020_A04_10_05	2020_A04	28552	1999	2859	103	116	136	158	170	114	115	118	120	123	111	114	119	124	131	96	119	143	168	182	98	112	133	157	169	71	84	99	115	123	31057	136.436	129.565	97.3603	5400.97	-186.209	1563.67	86	113	140	166	182	91	109	130
2020_A04_10_06	2020_A04	30306	1727	2860	108	120	135	155	168	114	115	117	120	122	111	114	119	124	131	100	123	144	166	181	103	117	132	154	168	74	84	97	111	121	33394	136.635	129.294	96.1633	5395.53	-178.91	1608.54	85	116	141	163	180	92	113	129
2020_A04_10_07	2020_A04	29481	1456	2858	107	125	145	164	176	113	114	116	119	122	111	114	118	124	130	102	127	153	176	190	102	122	142	164	177	77	89	103	118	126	33415	142.294	135.372	100.363	5588.21	-219.984	1674.49	84	117	149	173	189	91	114	138
2020_A04_10_08	2020_A04	32420	1180	2856	104	123	142	160	170	113	114	116	119	122	111	114	119	124	132	95	126	151	170	183	100	120	140	159	170	74	86	100	114	121	35861	139.972	133.137	97.5694	5514.47	-228.121	1705.08	85	117	148	168	182	91	114	136
2020_A04_10_09	2020_A04	29304	915	2851	90	103	124	145	160	115	117	120	123	126	109	113	117	124	131	93	108	130	157	175	85	98	120	143	159	61	76	92	105	115	32857	126.555	116.826	89.5717	5001.88	-9.38287	1399	80	104	126	154	174	80	94	116
2020_A04_10_10	2020_A04	14684	665	2831	47	57.75	69	81	95	123	126	130	135	139	110	114	118	124	130	46	63	79	93	108	40	52	64	76	90	48	53	59	65	72	16935	75.2065	63.2958	60.9286	3157.99	484.228	283.872	42	58	76	91	107	40	50	63
2020_A05_01_01	2020_A05	27068	3201	477	120	134	146	159	167	113	115	116	118	120	111	114	117	121	126	120	138	157	173	182	117	131	144	159	167	82	92	102	111	118	37223	164.083	157.156	125.581	6284.85	-179.687	1518.53	103	135	160	181	255	107	129	147
2020_A05_01_02	2020_A05	30816	2928	474	116	130	146	161	171	113	115	116	119	121	112	114	117	122	128	112	134	155	174	185	111	126	144	161	171	81	92	103	114	122	35396	142.267	134.364	99.4985	5559.92	-184.11	1676.7	87	122	150	171	184	93	118	139
2020_A05_01_03	2020_A05	33502	2664	470	112	130	147	159	171	113	114	116	119	121	111	112	116	121	126	112	136	161	174	186	108	127	145	159	171	78	88	99	110	118	37678	145.986	135.824	96.3929	5623.37	-154.263	1909.81	91	125	157	172	185	95	118	142
2020_A05_01_04	2020_A05	29942	2385	433	116	130	145	160	175	112	114	116	118	121	112	115	118	123	129	108	132	154	172	188	112	127	143	160	176	84	93	102	113	122	34342	142.56	135.865	99.4426	5600.03	-242.043	1728.96	91	120	149	170	187	97	120	140
2020_A05_01_05	2020_A05	30015	2119	452	116	130	144	158	171	112	114	116	119	122	112	114	117	123	129	112	133	153	170	185	112	127	143	157	172	81	92	102	111	120	34476	142.555	135.482	99.0211	5594.58	-231.339	1741.69	91	124	148	168	184	99	120	139
2020_A05_01_06	2020_A05	34040	1846	442	114	132	147	160	172	113	114	116	118	121	109	112	114	118	123	120	144	163	176	188	110	129	146	159	173	76	86	97	109	118	38106	151.082	138.157	95.665	5722.46	-87.4789	2078.4	99	136	160	174	187	100	124	143
2020_A05_01_07	2020_A05	30578	1575	424	104	129	151	165	174	112	114	116	119	124	110	112	115	119	123	108	139	166	182	191	100	126	150	166	175	76	89	101	111	119	33003	151.102	138.364	97.8228	5719.32	-75.4671	1976.82	90	130	163	181	190	89	119	147
2020_A05_01_08	2020_A05	33222	1303	419	104	120	142	158	169	113	115	117	120	123	109	112	116	120	125	110	130	154	172	184	100	116	140	157	169	66	81	95	109	118	38160	142.101	130.042	92.176	5448.97	-56.3891	1881.27	90	121	149	169	183	88	109	135
2020_A05_01_09	2020_A05	31813	1038	428	99	111	126	144	158	114	117	119	122	125	108	111	115	119	124	106	120	140	159	175	94	107	123	141	157	68	77	86	98	108	35629	133.178	119.555	86.4053	5120.67	58.4151	1710.76	88	114	135	157	174	85	102	120
2020_A05_01_10	2020_A05	29751	766	445	95	107	120	135	151	116	118	120	123	128	110	114	117	122	128	95	113	129	147	165	89	102	116	131	149	70	79	87	98	109	34535	122.536	112.413	87.163	4861.03	31.946	1312.42	78	104	125	144	163	80	97	113
2020_A05_02_01	2020_A05	27920	3195	746	109	121	138	152	160	114	115	117	119	122	112	114	118	122	127	106	124	148	165	174	105	117	136	151	160	77	85	95	106	114	37569	153.922	147.479	118.809	5967.13	-156.996	1394.64	93	120	151	172	255	97	115	138
2020_A05_02_02	2020_A05	30256	2922	744	114	128	144	158	168	114	115	117	119	121	112	114	117	122	127	111	133	154	172	182	109	125	142	158	168	81	89	100	111	119	34864	141.72	133.164	97.6506	5527.43	-172.362	1720.18	89	121	149	170	181	95	117	137
2020_A05_02_03	2020_A05	33626	2657	730	115	133	148	161	170	113	114	116	118	120	111	113	116	120	125	114	140	161	176	186	111	130	147	160	171	80	90	100	109	116	38617	147.52	137.37	97.1847	5672.48	-168.627	1938.73	92	129	157	174	185	96	123	143
2020_A05_02_04	2020_A05	32115	2382	712	116	130	144	162	173	112	114	116	118	120	111	113	116	121	126	116	137	156	177	191	113	127	143	162	174	78	88	99	110	117	36773	145.808	136.504	96.0495	5637.99	-195.132	1941.14	91	127	151	173	190	98	119	139
2020_A05_02_05	2020_A05	29287	2103	739	115	131	150	163	173	112	114	116	118	121	111	114	117	122	127	111	136	162	177	188	111	128	148	163	174	82	91	102	113	122	33641	146.256	138.437	100.054	5691.96	-229.239	1825.07	91	124	157	174	187	98	120	144
2020_A05_02_06	2020_A05	31463	1842	698	116	133	149	164	175	113	114	116	118	121	109	111	114	117	122	121	147	166	181	193	112	130	148	164	175	75	86	98	112	121	35369	154.01	140.178	96.8563	5792.25	-67.3907	2119.6	101	138	163	179	192	99	124	144
2020_A05_02_07	2020_A05	32919	1570	723	110	126	141	154	170	113	115	117	119	122	111	113	117	122	127	107	130	152	168	185	106	122	139	153	170	78	88	97	108	118	37616	140.276	130.788	95.7721	5454.53	-125.26	1707.49	83	119	149	167	184	87	114	135
2020_A05_02_08	2020_A05	33027	1302	722	112	127	144	161	171	113	114	117	119	122	108	111	114	117	122	120	142	160	178	189	107	124	143	161	172	72	82	96	109	117	36746	150.981	136.455	94.1674	5677.3	-25.722	2092.6	101	136	157	176	189	98	119	140
2020_A05_02_09	2020_A05	30321	1028	717	106	118	129	143	158	115	117	119	121	123	109	112	115	119	123	111	129	143	160	176	101	114	126	141	157	71	80	89	99	109	34935	134.658	121.143	88.0545	5171.03	53.4788	1696.98	84	119	140	157	175	86	107	123
2020_A05_02_10	2020_A05	29821	758	726	100	113	127	142	153	116	117	120	122	125	110	113	116	121	126	102	118	136	157	169	94	108	123	140	152	72	81	91	100	108	35315	128.413	117.7	89.3699	5039.61	5.83296	1451.9	83	110	131	153	168	84	102	119
2020_A05_03_01	2020_A05	29396	3190	1019	110	128	146	160	169	114	115	117	119	122	112	114	117	122	127	104	133	157	173	183	106	125	144	159	169	81	91	102	113	121	38308	157.571	150.055	119.759	6058.77	-145.515	1468.66	94	126	158	179	255	97	120	145
2020_A05_03_02	2020_A05	31259	2920	997	115	131	146	159	168	114	115	117	119	122	112	115	119	122	127	109	132	154	173	181	110	127	143	158	168	86	95	104	111	120	35100	142.397	134.96	100.922	5579.99	-200.234	1633.07	88	124	149	171	181	95	121	140
2020_A05_03_03	2020_A05	27326	2646	989	117	131	145	156	165	114	115	117	119	121	111	113	116	119	125	117	139	157	171	181	113	128	143	155	165	82	91	100	109	117	30972	145.215	134.795	98.074	5598.45	-120.739	1796.13	95	129	153	169	180	98	121	140
2020_A05_03_04	2020_A05	28773	2376	1007	110	125	139	152	163	114	116	117	120	122	111	114	116	121	126	109	130	151	167	179	105	122	137	151	162	79	88	98	106	112	32893	138.944	129.328	95.4544	5413.18	-113.236	1663.99	89	118	146	164	178	92	114	133
2020_A05_03_05	2020_A05	28336	2105	1003	105	122	139	151	160	115	116	118	120	123	111	112	115	119	124	108	129	152	167	178	100	119	136	149	159	75	85	95	104	110	32317	138.441	126.567	92.3901	5335.57	-29.042	1709.59	85	119	147	165	177	87	110	132
2020_A05_03_06	2020_A05	25235	1852	996	107	120	134	151	163	115	116	118	120	123	111	113	116	121	125	108	126	145	166	180	102	116	131	149	162	76	84	95	105	113	28394	136.669	125.96	93.1676	5308.99	-55.7936	1634.92	88	118	141	163	179	90	109	127
2020_A05_03_07	2020_A05	26775	1562	1008	108	123	136	149	159	114	115	117	119	122	110	112	116	120	124	110	129	150	165	176	104	119	134	148	159	74	82	91	99	106	31096	136.907	125.731	89.5434	5300.27	-73.4124	1795.59	83	120	144	163	175	86	111	130
2020_A05_03_08	2020_A05	31367	1297	967	113	129	143	153	160	115	116	117	119	122	111	112	114	119	123	116	138	157	169	176	108	126	141	151	159	79	88	97	104	111	36592	141.216	128.937	93.4485	5416.3	-29.243	1768.26	86	124	152	168	176	87	115	137
2020_A05_03_09	2020_A05	26149	1028	989	110	122	137	149	159	115	117	119	121	123	111	113	116	119	124	114	131	149	164	176	105	118	134	147	158	77	86	96	104	111	29878	138.396	126.492	93.9089	5340.54	-10.6044	1643.74	92	123	145	162	175	93	111	131
2020_A05_03_10	2020_A05	29482	759	968	103	116	131	145	154	116	118	120	122	125	111	114	118	123	128	101.1	120	139	155	167	98	111	127	142	152	77	86	95	105	113	34479	128.283	119.765	93.2529	5096.22	-53.4856	1334.72	81	108	134	153	165	85	103	123
2020_A05_04_01	2020_A05	29465	3189	1282	116	131	145	156	165	114	116	117	119	121	112	114	117	121	126	113	136	155	169	179	112	128	143	155	165	83	93	102	111	118	37540	156.575	148.793	117.968	6025.64	-146.325	1499.52	100	131	155	174	255	102	124	143
2020_A05_04_02	2020_A05	31273	2919	1284	109	127	143	153	160	115	116	117	119	122	112	115	117	122	127	104	130	153	166	174	104	124	141	151	159	82	92	101	109	115	35264	138.648	130.577	97.89	5443.46	-160.475	1591.93	87	119	148	164	173	91	115	138
2020_A05_04_03	2020_A05	26453	2645	1290	105	127	144	157	166	114	115	117	119	123	112	114	116	122	128	100	130	156	172	182	100	123	142	156	166	82	90	100	109	116	30093	140.304	131.678	97.9261	5479.66	-147.56	1635.84	82	117	151	170	181	88	113	138
2020_A05_04_04	2020_A05	30718	2381	1255	109	125	140	154	166	114	115	117	119	122	111	113	116	119	123	112	134	151	169	182	105	122	137	152	165	76	86	96	106	113	34402	141.678	130.421	93.8323	5455.66	-85.741	1806.29	91	124	148	166	181	89	115	134
2020_A05_04_05	2020_A05	28826	2103	1277	102	117	132	144	156	115	116	118	120	123	111	113	116	121	125	105	124	143	159	171	98	113	129	142.75	155	70	80	92	101	109	32583	133.426	122.669	89.9285	5201.37	-48.7429	1644.74	87	116	139	157	170	89	108	126
2020_A05_04_06	2020_A05	25503	1839	1269	106	119	135	152	163	115	116	117	120	123	111	112	115	119	123	109	126	147	168.5	180	102	116	132	150	162	73	83	92	102	111	29283	137.284	125.541	90.5874	5298.75	-43.7125	1748.87	89	116	142	165	178	90	107	127
2020_A05_04_07	2020_A05	25614	1569	1252	118	130	144	156	167	113	114	116	118	120	111	112	116	120	124	118	137	156	173	184	115	128	142	155	167	81	88	97	104	112	29348	144.5	134.534	94.8887	5580.61	-166.978	1919.05	95	126	151	170	183	99	120	139
2020_A05_04_08	2020_A05	30455	1290	1262	107	122	139	153	160	115	116	118	120	123	111	113	116	120	124	106	128	153	167	176	102	118	137	151	159	78	86	95	106	113	35076	137.368	126.582	93.7167	5329.12	-55.939	1635.85	85	116	147	165	175	87	109	132
2020_A05_04_09	2020_A05	27212	1032	1280	102	115	133	146	156	115	117	119	122	124	111	113	116	122	125	102	119	144	161	173	96	110	130	144	155	74	83	94	103	110	30967	132.214	121.767	91.6608	5170.19	-30.5904	1517.31	83	110	138	159	172	86	104	126
2020_A05_04_10	2020_A05	32780	761	1257	102	119	134	146	153	116	117	119	122	125	111	114	117	122	127	99	123	145	159	167	96	114	131	144	151	75	85	95	105	112	38143	131.749	122.23	93.2538	5183.66	-50.4384	1457.53	83	112	139	157	166	85	107	127
2020_A05_05_01	2020_A05	28248	3191	1553	116	130	142	153	161	113	114	116	118	120	111	113	115	119	123	121	140	156	168	177	113	127	141	152	161	77	85	93	102	108	35875	155.399	145.446	109.008	5926.32	-124.316	1783.84	99	134	156	172	255	100	123	141
2020_A05_05_02	2020_A05	28527	2914	1551	102	117	132	145	154	116	117	119	121	124	111	113	116	121	125	99.6	124	143	158	169	97	113	129	143	152	72	81	92	101	108	32124	132.342	121.47	89.7861	5161.56	-37.4998	1599.84	84	115	139	156	168	84	107	126
2020_A05_05_03	2020_A05	28684	2643	1527	96	113	126	139	148	115	117	119	121	124	110	111	114	117	123	100	122	140	155	164	91	109	123	137	147	64	74	83	92	100	34376	128.551	115.592	82.64	4977.92	41.9736	1696.7	82	111	136	153	163	80	100	119
2020_A05_05_04	2020_A05	26374	2372	1545	102	117	128	140	151	116	117	119	121	124	111	112	115	118	122	106	126	141	157	169	97	113	125	138	149	72	80	88	96	103	30139	131.421	118.251	86.9053	5072.39	55.6122	1617.64	83	115	138	154	168	83	105	122
2020_A05_05_05	2020_A05	27069	2100	1554	93	109	125	143	157	116	117	120	122	125	111	113	116	120	124	98	117	135	156	173	89	105	121	140	156	65	78	90	101	109	30672	127.667	116.231	87.3966	4987.38	27.7652	1481.78	79	108	131	153	171	77	99	117
2020_A05_05_06	2020_A05	26550	1841	1543	97	109	123	136	146	115	117	119	121	123	109	111	113	117	121	103	120	138	154	166	93	106	120	134	145	63	71	79	88	95	29862	129.345	114.525	78.6028	4954.56	77.7596	1861.29	85	113	134	152	164	83	100	117
2020_A05_05_07	2020_A05	29638	1571	1534	100	111	123	135	150	114	116	118	120	122	108	111	114	117	120	109	124	137	152	171	96	108	120	133	150	60	68	78	87	94	34176	129.263	114.757	77.1635	4956.03	51.921	1930.54	82	116	134	149	168	81	102	117
2020_A05_05_08	2020_A05	27049	1303	1526	95	109	123	137	148	114	116	119	121	125	110	112	116	119	123	98	118	135	150	165	91	105	120	135	147	64	73	83	92	98	31530	125.543	113.9	81.8658	4912.12	3.1648	1641.63	79	109	130	148	163	81	98	116
2020_A05_05_09	2020_A05	29214	1027	1533	85	99	115	131	140	116	118	120	123	127	110	112	115	119	123	89	108	129	147	158	80	94	111	128	138	60	68	77	86	93	33044	118.861	104.987	76.5318	4626.38	142.672	1518.31	72	98	125	145	157	70	87	107
2020_A05_05_10	2020_A05	25446	764	1515	94	109	123	134	142	117	118	120	123	126	110	112	116	120	125	96	117	135	147	157	88	104	119	131	139	67	77	87	95	102	30116	122.623	110.888	84.845	4821.57	79.3266	1374.87	78	104	130	145	156	77	96	115
2020_A05_06_01	2020_A05	26911	3178	1830	112	125	137	151	161	114	115	117	118	121	111	113	116	119	123	115	134	149	167	178	108	122	135	150	161	74	82	92	101	108	34480	149.623	139.249	105.088	5725.36	-80.403	1692.77	91	128	148	170	186	93	117	134
2020_A05_06_02	2020_A05	27862	2920	1818	105	120	132	142	150	117	118	119	121	123	111	113	116	119	124	109	128	144	155	164	100	116	128	139	147	73	82	91	100	108	31214	133.801	121.822	90.3354	5188.14	5.02282	1611.46	90	120	142	154	163	89	109	126
2020_A05_06_03	2020_A05	30277	2650	1815	93	106	119	134	144	116	117	119	121	124	111	113	116	119	123	96	115	131	148	160	88	102	116	131	142	64	72	81	90	97	34103	123.833	111.858	80.6605	4846.93	22.1824	1616.13	82	107	128	146	159	80	97	113
2020_A05_06_04	2020_A05	25025	2362	1826	103	116	128	141	151	116	117	119	121	124	111	113	115	118	122	107	125	140	155	168	98	112	125	138	149	72	80	88	97	104	28813	130.791	118.345	87.3572	5071.25	31.4156	1594.72	85	114	136	153	166	85	104	121
2020_A05_06_05	2020_A05	26975	2100	1821	101	115	128	145	157	116	118	120	122	124	111	113	116	119	122	107	125	141	159	173	96	111	125	142	156	70	80	91	102	110	32013	130.642	118.184	88.5842	5061.24	50.3414	1526.51	79	113	136	155	172	79	102	120
2020_A05_06_06	2020_A05	26579	1823	1785	104	118	132	142	151	114	115	117	119	122	109	111	113	116	121	113	131	148	161	171	101	115	130	141	150	65	74	83	92	98	30736	135.329	120.451	81.5061	5149.79	41.2914	1981.89	85	120	144	159	170	83	106	126
2020_A05_06_07	2020_A05	28568	1564	1780	95	105	116	128	140	116	118	120	122	124	108	111	114	118	122	104	116	130	146	159	91	101	112	125	138	58	67	77	85	92	33102	122.601	107.97	75.6749	4734.82	120.281	1711.71	81	109	127	142	157	79	96	109
2020_A05_06_08	2020_A05	25966	1289	1796	101	115	129	140	151	115	116	118	120	123	110	112	114	117	121	107	127	143	157	169	96	112	126	139	150	67	75	84	92	99	29962	131.588	118.146	82.8368	5065.93	29.0316	1805.06	83	114	139	155	167	83	102	122
2020_A05_06_09	2020_A05	26086	1019	1788	95	108	121	133	141	116	118	120	122	124	110	112	115	119	123	99	117	135	148	158	90	104	118	130	139	66	73	82	90	96	29874	123.695	110.829	80.9459	4822.15	75.7041	1566.1	80	106	130	146	157	79	96	114
2020_A05_06_10	2020_A05	26255	758	1778	96	109	121	136	148	116	118	121	123	126	110	113	117	122	127	97	113	131	150	165	90	104	117	133	146	69	78	88	97	104	30063	124.079	113.025	86.4268	4888.07	46.7328	1384.71	80	106	127	147	163	82	98	114
2020_A05_07_01	2020_A05	29700	3178	2073	107	121	138	156	167	114	115	117	119	122	111	114	117	122	127	103	125	149	172	182	102	118	136	156	167	76	85	95	106	117	35296	148.315	139.51	105.667	5725.71	-137.505	1651.21	90	121	149	175	188	93	115	136
2020_A05_07_02	2020_A05	28034	2912	2081	121	135	149	161	172	113	114	116	118	120	112	114	117	122	127	115	139	159	176	187	117	132	147	161	172	87	95	103	112	120	31919	145.78	138.124	100.72	5681.08	-228.239	1779.81	90	128	154	173	186	98	125	143
2020_A05_07_03	2020_A05	26638	2638	2104	114	130	146	161	171	112	113	114	117	120	111	114	116	121	125	114	137	158	175	185	110	128	145	161	172	73	84	95	107	117	30756	143.985	135.51	93.7118	5593.53	-240.084	1993.07	87	124	153	172	184	92	118	140
2020_A05_07_04	2020_A05	26540	2362	2092	116	130	144	158	170	113	114	116	118	121	111	112	115	120	124	116	137	159	175	187	112	127	142	157	171	79	87	95	105	115	30189	145.364	134.519	94.1495	5582.81	-139.404	1957.2	91	125	154	172	186	96	119	138
2020_A05_07_05	2020_A05	29069	2104	2075	114	130	146	160	169	113	114	116	118	120	111	112	115	119	123	116	137	160	177	188	110	127	145	160	170	80	88	97	107	116	32972	146.865	135.614	95.5409	5622.65	-125.367	1947.45	92	126	156	175	187	95	118	141
2020_A05_07_06	2020_A05	27294	1832	2052	109	125	145	162	170	112	114	115	118	121	110	111	114	119	123	110	132	162	182	190	105	122	144	163	171	76	84	94	104	113	30939	146.331	133.884	92.1606	5566.84	-95.0044	2033.23	89	121	155	180	189	90	114	138
2020_A05_07_07	2020_A05	28959	1547	2071	114	128	145	161	170	112	113	115	118	120	109	111	115	119	124	114	134	161	180	190	110	125	144	161	171	76	84	93	102	110	33078	146.176	134.94	91.8099	5597.08	-151.465	2080.36	92	123	152	177	189	94	117	138
2020_A05_07_08	2020_A05	26059	1288	2056	112	127	145	161	171	112	114	116	118	121	110	112	115	121	127	109	135	160	178	189	108	124	144	161	172	79	87	95	106	114	30008	144.92	134.671	94.4567	5582.82	-154.899	1938.14	86	120	153	176	188	93	115	139
2020_A05_07_09	2020_A05	27642	1013	2051	110	123	139	155	165	112	114	115	118	120	109	112	116	120	127	107	130	151	172	184	107	120	137	155	166	72	81	91	100	108	31888	140.154	130.458	90.0832	5442.86	-169.183	1955.83	88	117	146	169	183	94	114	132
2020_A05_07_10	2020_A05	26544	746	2030	111	125	140	155	167	112	114	116	118	121	109	111	114	119	124	112	133	155	174	186	108	122	138	155	168	75	82	90	99	109	30607	142.56	130.971	89.5378	5470.89	-113.665	2021.2	88	121	149	172	185	92.6	114	134
2020_A05_08_01	2020_A05	27444	3188	2365	113	127	146	160	168	113	114	116	118	120	111	113	116	121	127	111	135	157	175	183	109	124	144	159	168	77	87	98	108	117	32933	150.434	141.574	104.943	5795.33	-168.402	1771.61	90	127	156	176	186	93	118	142
2020_A05_08_02	2020_A05	26076	2909	2351	120	132	144	158	169	113	114	116	118	120	112	114	117	123	127	117	135	153	172	183	117	129	142	157	169	82	92	101	111	118	29716	144.086	136.86	99.8694	5645.14	-238.961	1768.43	97	126	149	169	182	105	123	139
2020_A05_08_03	2020_A05	27975	2643	2342	117	132	146	161	172	112	113	115	117	119	111	113	116	122	128	111	136	158	176	187	113	130	145	161	173	79	87	97	108	119	32305	144.392	136.936	96.0884	5636.6	-269.96	1938.57	88	122	153	174	186	98	121	140
2020_A05_08_04	2020_A05	26460	2380	2345	114	127	142	158	171	112	114	115	118	120	111	112	116	121	126	112	133	154	174	188	110	124	141	158	173	76	86	95	105	116	30721	142.832	134.082	94.4583	5555.09	-204.614	1902.96	90	121	148	171	186	97	117	136
2020_A05_08_05	2020_A05	29811	2091	2367	114	132	150	163	170	112	114	115	117	120	111	112	114	119	124	115	140	165	181	189	110	129	149	163	171	77	88	97	107	113	34426	147.349	135.703	93.6989	5620.11	-125.394	2031.07	85	125	160	179	188	89	117	144
2020_A05_08_06	2020_A05	26547	1833	2357	117	133	148	160	170	113	114	115	117	120	110	112	115	119	123	121	144	163	177	187	114	131	147	160	171	76	87	97	107	118	30187	149.866	137.72	94.6992	5696.74	-124.867	2090.67	98	131	159	176	185	96	122	144
2020_A05_08_07	2020_A05	29531	1562	2341	113	131	151	166	175	111	113	114	117	120	110	112	116	119	125	113	141	165	183	193	109	129	151	167	177	74	85	98	110	117	33606	149.493	139.197	95.2143	5724.61	-198.249	2098.46	90	126	160	181	191	94	119	146
2020_A05_08_08	2020_A05	26820	1299	2313	108	125	145	160	172	112	114	115	118	121	111	112	116	121	127	107	132	156	177	189	104	122	143	160	173	72	82	96	107	117	30198	143.864	134.361	93.5154	5565.55	-189.263	1966.42	86	123	150	174	188	93	115	138
2020_A05_08_09	2020_A05	24941	1027	2335	115	129	145	160	170	112	114	115	118	120	111	113	116	122	128	111	133	156	175	187	111	126	143	160	170	79	88	98	107	116	30936	140.932	133.473	95.6037	5528.66	-231.122	1810.58	86	117	147.5	171	185	95.5	115	137
2020_A05_08_10	2020_A05	27037	752	2315	115	131	146	159	169	112	113	115	117	120	110	112	116	121	126	114	137	159	177	187	111	129	144	159	170	79	87	96	105	113	31277	145.515	135.989	95.1376	5624.25	-191.424	1962.42	89.6	124	154	174	186	97	119	140
2020_A05_09_01	2020_A05	27336	3180	2627	113	126	143	160	168	114	115	117	119	121	112	114	117	122	128	112	130	151	172	182	109	122	140	159	168	80	90	101	112	119	32195	146.454	139.105	105.881	5714.93	-188.284	1605.21	94	125	148	173	183.6	99	118	138
2020_A05_09_02	2020_A05	28617	2899	2611	103	118	134	150	160	115	116	117	120	122	111	114	117	122	128	102	123	144	164	175	99	114	132	148	159	73	83	94	104	111	31946	134.784	125.69	92.1734	5288.51	-123.144	1656.33	85	116	140	162	174	91	109	128
2020_A05_09_03	2020_A05	29529	2635	2604	107	122	137	154	166	115	116	117	120	122	110	113	116	121	127	108	129	150	167	180	103	118	135	152	165	71	82	96	110	118	32689	139.529	129.026	94.3387	5408.5	-84.3954	1719.02	88	122	147	165	179	92	112	131
2020_A05_09_04	2020_A05	26260	2383	2621	102	116	134	154	166	114	115	117	120	123	111	114	117	122	127	100	121	143	167	179	97	112	131	153	166	70	80	93	107	117	28951	136.448	127.432	92.7603	5342.76	-138.765	1703.89	88	116	139	165	178	92	109	127
2020_A05_09_05	2020_A05	30664	2103	2621	101	115	130	148	160	114	115	117	119	122	110	112	116	119	125	102	123	143	163	177	97	111	128	147	160	66	77	87	98	108	34303	133.913	122.294	86.0031	5186.47	-54.6921	1817.51	82	114	140	160	176	85	105	124
2020_A05_09_06	2020_A05	26942	1830	2623	101	119	136	154	164	115	116	118	120	123	110	112	116	121	127	104	127	148	168	179	97	115	133	152	163	69	82	96	107	115	30574	136.996	126.143	92.7234	5315.69	-50.8938	1668.3	84	117	143	165	178	88	107	129
2020_A05_09_07	2020_A05	26426	1548	2608	104	117	133	149	161	114	115	117	119	122	108	111	114	119	125	107	129	147	166	180	100	114	131	148	161	64	75	87	99	108	29827	138.212	125.156	86.3004	5294.48	-25.327	1948.03	89	121	143	163	179	90	109	127
2020_A05_09_08	2020_A05	26748	1283	2585	97	114	132	151	161	114	116	118	121	124	109	112	116	122	127	96	120	146	166	178	92	109	129	150	161	66	77	91	104	113	30181	133.745	123.227	89.8869	5215.88	-57.3069	1665.81	81	109	141	163	177	84	103	125
2020_A05_09_09	2020_A05	26041	1028	2587	99	115	131	147	159	114	115	118	120	123	108	112	116	121	127	99	124	144	162	175	95	111	128	146	158	66	76	88	100	109	29636	132.857	121.905	87.1889	5173.25	-53.713	1737.26	79	113	140	159	174	84	105	125
2020_A05_09_10	2020_A05	28412	739	2585	101	112	130	149	162	115	116	119	121	124	110	113	116	121	127	103	120	141	162	177	96	108	127	147	162	68	79	91	105	116	32522	132.377	121.713	90.6945	5169.74	-29.3525	1570.83	83	112	136	159	176	85	102	122
2020_A05_10_01	2020_A05	27196	3181	2885	105	118	134	153	164	114	115	117	120	122	113	116	119	124	130	99	119	140	164	176	101	114	132	151	164	74	85	96	108	118	31165	136.14	130.357	98.9977	5417.3	-220.542	1517.09	87	114	136	163	176	94	111	129
2020_A05_10_02	2020_A05	32898	2913	2891	102	115	137	154	163	115	116	118	120	123	112	114	118	122	128	100	118	147	166	175	98	111	135	152	162	74	83	95	109	118	37119	133.906	126.069	95.1058	5292.47	-139.659	1518.47	83	109	140	164	174	89	105	129
2020_A05_10_03	2020_A05	29320	2632	2878	102	114	132	148	161	115	116	118	121	123	112	115	117	123	129	98	117	141	160	173	97	110	129	146	160	73	83	94	106	116	32879	131.818	124.099	93.9704	5230.92	-134.787	1489.87	87	110	136	157	172	91	105	125
2020_A05_10_04	2020_A05	25967	2376	2869	106	120	137	154	164	114	115	117	119	122	110	113	116	122	127	107	125	148	167	178	102	116	135	152	164	69	81	94	107	115	29861	137.093	127.785	92.7413	5357.39	-128.383	1723.86	88	116	144	164	177	91	110	130
2020_A05_10_05	2020_A05	30884	2101	2897	103	117	134	150	159	114	116	118	120	122	110	112	116	121	127	102	124	146	164	175	99	114	131	148	158	70	80	91	102	110	34763	134.84	123.734	88.975	5236.01	-56.3255	1739.89	82	115	142	162	174	85	106	127
2020_A05_10_06	2020_A05	26058	1829	2874	106	117	136	157	167	114	116	117	120	123	111	113	117	122	128	104	121	147	170	182	102	114	133	155	166	75	84	95	110	119	29829	136.883	127.823	94.954	5358.92	-116.524	1618.88	87	114	141	167	181	93	108	128
2020_A05_10_07	2020_A05	25998	1541	2881	107	119	133	149	162	113	115	117	119	121	110	113	116	121	127	108	126	143	162	178	104	115.25	130	148	162	68	80	91	102	112	29191	135.932	126.747	90.1334	5323.78	-151.15	1802.79	90	120	139	159	176	96	111	128
2020_A05_10_08	2020_A05	25820	1284	2865	103	118	133	147	158	115	116	118	120	123	109	112	115	120	127	106	127	146	163	174	99	114	130	146	157	68	78	90	101	110	29334	135.529	123.956	89.4109	5251.97	-35.1023	1740.69	85	119	142	160	173	89	108	127
2020_A05_10_09	2020_A05	27621	1010	2852	98	114	132	150	159	114	116	118	120	123	110	113	116	121	127	98	121	144	164	174	94	110	129	148	158	67	76	91	104	111	31327	132.331	121.929	89.0488	5170.79	-57.6084	1648.04	82	111	138	161	173	85	103	124
2020_A05_10_10	2020_A05	31367	749	2873	104	117	134	149	160	114	116	118	121	123	109	112	116	121	128	105	126	146	162	174	100	114	131	147	159	70	81	93	105	114	34370	136.617	125.587	92.143	5304.29	-49.1991	1683.08	88	120	143	160	173	90	109	128
2020_A06_01_01	2020_A06	33134	3094	446	113	131	146	160	170	113	114	116	118	121	113	115	117	122	128	107	134	156	172	182	109	128	144	159	170	84	92	101	112	121	38062	141.953	134.871	99.6178	5572.65	-221.56	1683.64	87	122	152	169	181	94	119	141
2020_A06_01_02	2020_A06	34280	2828	464	116	132	146	158	167	113	115	116	118	121	111	114	117	121	128	111	139	158	170	180	112	129	145	157	167	79	91	101	111	118	39270	144.432	135.664	98.4149	5613.33	-183.346	1798.06	91	129	155	169	179	99	121	141
2020_A06_01_03	2020_A06	32281	2554	452	119	137	151	161	168	113	114	116	118	120	111	114	116	121	127	117	144	164	174	181	116	134	150	161	168	83	93	103	112	119	37443	148.41	139.458	100.679	5738.92	-197.338	1860.78	95	131	161	173	181	102	125	146
2020_A06_01_04	2020_A06	31544	2286	445	113	129	145	158	166	113	115	116	119	121	111	113	116	119	125	114	139	158	172	180	109	126	143	157	166	76	87	99	109	117	36561	143.87	133.501	95.9728	5553.24	-123.159	1831.77	88	127	154	170	179	94	117	138
2020_A06_01_05	2020_A06	28567	2016	434	116	132	147	159	168	113	114	116	117	120	109	112	116	119	124	123	143	160	175	184	113	130	145	159	169	72	84	97	109	117	33034	147.406	136.473	94.9533	5652.58	-146.563	2015.8	94	132	155	173	183	98	122	141
2020_A06_01_06	2020_A06	29902	1728	459	105	120	138	153	163	113	115	117	120	123	110	113	117	122	128	103	126	149	165	176	100	117	136	152	162	73	82	93	106	115	35683	136.23	127.261	92.1892	5337.28	-138.407	1718.32	85	115	144	162	175	89	110	130
2020_A06_01_07	2020_A06	29195	1471	437	106	117	131	147	159	115	117	119	122	125	111	114	117	122	127	107	122	141	157	171	100	112	128	144	157	75	85	95	106	116	33230	132.699	123.131	94.16	5215.94	-48.3003	1459.28	89	114	137	155	170	90	107	124
2020_A06_01_08	2020_A06	27175	1204	413	95	116	132	144	155	114	115	118	121	124	109	111	115	120	125	99	124	145	161	172	91	112	129	143	154	66	76	86	96	105	31024	132.466	120.468	85.4395	5131.88	-17.2194	1764.73	79	113	140	159	171	79	104	125
2020_A06_01_09	2020_A06	31417	923	422	85	111	139	157	166	114	116	118	122	128	109	112	116	120	125	91	121	151	170	181	79	107	137	155	166	63	77	97	110	119	36596	134.645	122.527	91.8654	5195.96	40.5673	1553.01	74	107	144	167	180	68	96	130
2020_A06_01_10	2020_A06	23246	667	438	43	52	60	68	77	128	131	134	136	139	116	119	122	126	129	45	54	64	74	84	37	45	53	61	70	49	54	60	65	70	26499	63.062	53.5151	60.9289	2780.73	552.741	-267.128	42	52	63	74	84	36	44	53
2020_A06_02_01	2020_A06	33804	3096	700	121	138	151	161	168	114	115	116	118	120	112	114	117	120	126	117	147	163	174	182	117	136	150	160	168	86	95	103	113	120	39048	146.953	137.61	100.341	5676.42	-163.548	1793.66	88	133	160	172	181	92	127	146
2020_A06_02_02	2020_A06	35733	2833	708	121	141	156	166	172	113	114	115	117	119	111	114	116	120	127	118	154	169	179	185	117	140	155	165	172	86	96	107	116	122	41208	152.815	143.179	102.983	5860.09	-191.311	1919.96	93	141	166	178	185	99	131	152
2020_A06_02_03	2020_A06	33373	2552	707	124	141	154	163	171	112	113	115	117	119	111	112	116	120	125	125	152	167	177	185	121	139	153	163	171	82	92	102	113	120	37862	152.43	142.604	100.006	5841.99	-208.136	2032.78	97	140	164	176	184	103	130	150
2020_A06_02_04	2020_A06	30019	2274	709	113	126	139	154	164	114	115	117	119	122	111	112	116	122	127	111	132	151	168	179	109	123	137	153	163	77	86	97	107	115	34438	139.731	130.093	94.816	5437.32	-121.597	1727.84	89	121	146	166	178	94	115	134
2020_A06_02_05	2020_A06	29930	2004	715	113	125	138	152	164	113	115	116	118	121	109	112	115	119	124	117	135	153	167	180	109	122	137	151	164	70	81	92	103	113	34616	141.454	130.027	90.6961	5444.09	-97.6243	1935.93	93	126	149	164	179	95	116	133
2020_A06_02_06	2020_A06	31172	1731	716	113	131	145	159	171	113	114	116	118	122	110	112	116	120	124	114	141	159	174	188	108	128	143	158	172	74	86	98	109	118	35188	146.55	135.117	95.2971	5607.78	-108.936	1941.18	89	131	155	172	187	91	121	140
2020_A06_02_07	2020_A06	28258	1464	696	108	121	135	147	157	115	117	119	121	124	111	113	116	121	126	107	130	147	160	172	102	118	132	145	156	75	85	95	104	113	32172	136.149	125.083	93.2288	5288.86	-28.7001	1604.66	89	119	143	158	170	90	111	128
2020_A06_02_08	2020_A06	28138	1190	714	105	119	133	146	157	114	116	118	120	123	109	112	115	121	125	105	125	146	161	175	100	115	131	144	157	71	79	89	99	109	32304	134.556	123.548	88.9006	5231.74	-57.5535	1733.49	86	115	142	159	173	90	107	127
2020_A06_02_09	2020_A06	32866	916	706	108	129	145	157	165	114	115	117	120	123	110	112	115	119	123	116	141	158	171	180	103	126	143	156	165	73	87	99	110	117	37690	145.146	132.406	96.4351	5534.25	-17.952	1791.78	88	132	155	170	179	86	119	140
2020_A06_02_10	2020_A06	27882	659	725	94	105	119	133	150	115	117	120	123	126	110	113	117	124	130	89	110	129	145	164	89	101	115	130	148	65	74	84	95	105	32012	120.902	111.457	84.1577	4819.38	-13.0791	1400.56	75	101	125	142	162	80	96	112
2020_A06_03_01	2020_A06	29950	3085	1000	105	120	136	152	165	114	115	117	120	123	112	114	117	122	127	99	125	147	165	178	99	117	134	151	164	74	84	94	106	116	33689	135.632	127.282	93.2598	5330.3	-155.644	1658.23	84	113	143	162	177	89	109	130
2020_A06_03_02	2020_A06	30383	2823	994	119	134	149	160	167	113	114	116	118	120	112	114	117	120	125	119	141	160	173	180	115	131	148	159	167	83	92	101	111	119	35969	143.804	135.444	98.2903	5597.23	-199.664	1782.98	89	128	154	171	179	93	121	143
2020_A06_03_03	2020_A06	27177	2550	1001	105	117	133	149	159	114	116	118	120	123	111	114	117	122	127	104	121	142	163	174	100	113	130	148	158	71	83	93	103	110	31061	132.547	123.204	90.3071	5203.74	-100.974	1628.23	83	112	137	160	173	85	107	125
2020_A06_03_04	2020_A06	26458	2266	991	107	121	139	156	168	114	115	117	120	122	111	113	116	119	124	115	132	150	169	183	103	118	137	155	168	70	82	97	109	117	30866	139.944	129.566	94.808	5424.5	-87.9638	1717.72	92	120	145	165	181	92	110	132
2020_A06_03_05	2020_A06	27695	2003	1004	109	122	138	152	162	114	116	118	121	123	111	114	117	122	127	106	125	148	166	176	104	118	135	151	162	78	88	97	107	115	32505	134.889	126.226	95.2897	5303.08	-103.407	1517.79	82	113	141	164	175	87	109	130
2020_A06_03_06	2020_A06	27833	1749	969	97	115	131	148	161	115	116	119	121	125	112	114	117	122	126	98	121	141	159	174	92	110	128	146	160	68	81	94	106	114	31367	131.028	121.206	91.1518	5142.14	-47.8716	1508.34	81	110	137	156	173	79	103	125
2020_A06_03_07	2020_A06	28487	1469	980	100	117	134	146	155	114	116	118	122	125	111	113	117	122	127	98	120	143	161	172	95	113	131	144	154	76	84	93	102	111	32131	130.834	121.352	91.238	5145.42	-56.671	1497.14	79	108	138	159	171	80	105	127
2020_A06_03_08	2020_A06	26339	1197	982	94	112	127	142	153	115	117	119	122	126	111	114	117	122	127	92	113	135	156	168	89	107	123	140	152	71	82	91	99	107	30027	125.916	116.857	89.0064	4995.81	-46.2142	1404.25	78	104	130	153	167	79	100	119
2020_A06_03_09	2020_A06	25608	926	948	99	114	129	141	151	115	117	119	122	125	111	113	117	122	127	98	117	140	155	167	94	109	126	139	150	72	82	92	100	107	29534	127.032	117.215	89.2856	5015.23	-15.1624	1414.98	78	107	134	152	165	80	102	122
2020_A06_03_10	2020_A06	28074	658	953	87	103	120	135	152	114	117	119	123	128	110	113	116	122	128	88	109	129	147	166	81	99	116	133	151	62	72	83	94	104	31977	121.556	111.581	83.0989	4821.11	-4.66809	1457.57	74	100	125	144	164	73	94	113
2020_A06_04_01	2020_A06	28147	3087	1268	111	125	143	158	166	114	115	116	118	121	112	114	117	121	125	111	132	153	171	180	107	122	141	157	166	74	87	98	109	117	32439	140.41	131.714	95.2717	5479.21	-175.909	1768.35	89	121	147	169	179	92	114	135
2020_A06_04_02	2020_A06	29556	2810	1275	113	125	142	159	167	114	115	116	119	121	112	115	117	122	128	107	128	153	171	180	108	122	140	158	167	78	89	100	110	118	32891	141.32	133.849	97.9915	5544.95	-215.864	1722.04	92	120	148	169	179	97	116	136
2020_A06_04_03	2020_A06	27164	2545	1282	108	126	142	155	163	114	115	116	119	122	111	113	116	120	124	109	134	153	170	179	103	123	140	154	163	75	85	96	105	112	31080	140.071	129.657	93.0619	5420.18	-108.735	1789.52	83	122	148	169	178	84	114	135
2020_A06_04_04	2020_A06	26609	2272	1277	105	120	134	151	164	115	116	118	121	124	112	114	117	122	127	101	124	145	164	178	100	116	131	149	163	77	87	97	107	115	30113	134.701	125.799	95.21	5291.98	-94.3408	1508.55	85	113	140	162	176	88	108	127
2020_A06_04_05	2020_A06	26643	2003	1252	117	130	143	156	165	114	115	117	119	122	111	112	116	119	124	119	140	156	171	180	113	127	141	155	165	79	87	98	109	118	31529	142.429	131.917	96.4215	5502.45	-94.5343	1738.3	90	124	151	168	179	91	117	137
2020_A06_04_06	2020_A06	26126	1740	1261	109	127	142	156	165	114	115	117	119	122	111	114	116	121	125	108	133	154	171	179	104	123	140	155	165	78	88	98	107	114	30356	139.965	130.363	95.5214	5443.16	-120.46	1701.45	86	118	148	169	178	89	112	135
2020_A06_04_07	2020_A06	28009	1465	1237	103	119	134	149	160	114	115	118	121	124	111	112	116	121	125	103	122	145	165	179	98	115	131	148	160	74	83	92	101	108	32107	134.353	123.778	90.6194	5232.16	-59.0109	1647.39	84	112	140	162	177	84	106	127
2020_A06_04_08	2020_A06	25522	1206	1225	93	106	122	138	150	115	117	120	123	126	111	114	117	122	127	92	110	130	152	165	88	102	118	135	149	68	78	88	96	104	29772	121.77	112.684	86.5692	4856.53	-15.7365	1329.83	76	100	123	148	163	77	96	114
2020_A06_04_09	2020_A06	27217	920	1237	100	115	130	142	154	114	116	118	121	125	110	112	116	121	127	99	122	143	158	169	95	111	127	140	152	70	79	89	99	107	31073	130.495	119.449	87.9123	5096.97	-10.8307	1594.25	80	110	139	156	168	83	104	124
2020_A06_04_10	2020_A06	26361	653	1223	105	117	131	151	165	113	115	118	121	124	109	112	116	122	127	105	122	143	165	181	100	112	128	150	165	71	81	92	103	113	30091	135.102	125.149	91.2464	5276.87	-83.4188	1679.37	87	114	137	162	180	91	108	124
2020_A06_05_01	2020_A06	24807	3078	1545	111	125	142	156	165	112	114	115	118	121	111	114	116	122	127	106	128	152	172	181	107	122	141	156	165	77	86	95	103	111	27413	141.514	133.211	93.3536	5524.6	-228.711	1915.21	91	119	148	170	180	97	116	137
2020_A06_05_02	2020_A06	28777	2805	1522	114	128	144	158	168	112	113	115	117	119	109	111	114	117	122	120	141	161	176	187	111	126	144	159	170	70	80	90	100	109	32990	146.709	133.464	87.8963	5556.96	-100.939	2219.98	91	128	156	174	186	91	117	139
2020_A06_05_03	2020_A06	28994	2544	1512	111	126	145	161	169	112	114	115	118	120	111	112	114	117	122	117	139	159	178	187	108	124	143	161	170	72	82	94	105	112	34550	144.059	132.334	91.0192	5512.23	-111.217	2011.06	85	124	152	174	186	89	113	137
2020_A06_05_04	2020_A06	25890	2273	1510	112	124	138	152	162	112	114	116	118	121	111	112	116	120	125	112	130	152	168	179	108	121	136	151	163	73	82	90	98	106	30230	139.404	129.725	89.8307	5420.14	-170.192	1935.9	93	118	145	166	178	97	114	132
2020_A06_05_05	2020_A06	28796	2001	1530	108	121	134	147	157	112	114	116	118	121	109	111	113	117	122	114	132	150	167	179	105	118	132	147	158	68	75	82	90	96	32755	139.651	125.685	81.8238	5312.15	-46.473	2174.39	90	123	146	165	178	91	111	129
2020_A06_05_06	2020_A06	27506	1732	1512	112	127	141	154	163	113	114	116	118	121	111	112	116	119	124	112	133	155	170	180	108	124	139	154	163	76	84	93	103	110	31441	141.387	131.148	91.9017	5470.54	-148.642	1910.16	91	122	150	167	179	94	116	135
2020_A06_05_07	2020_A06	29457	1461	1519	107	122	138	153	165	113	114	116	118	121	111	112	115	119	123	110	131	151	169	183	103	119	136	152	166	70	80	90	100	108	34040	139.317	128.287	88.8701	5378.63	-114.349	1932.57	85	119	146	166	181	87	111	131
2020_A06_05_08	2020_A06	27102	1185	1511	110	125	138	151	162	113	115	117	119	122	111	112	116	120	126	109	132	150	165	178	105	122	135	150	162	76	84	93	102	110	30600	139.285	129.088	92.0215	5406.16	-119.684	1815.82	88	121	147	163	177	93	115	133
2020_A06_05_09	2020_A06	27139	925	1502	107	122	136	147	160	112	114	116	119	122	109	111	115	121	125	108	128	149	166	179	103	118	134	147	161	71	79	88	96	105	31141	137.737	126.975	87.421	5336.22	-120.188	1939.2	87	118	143	163	177	90	111	131
2020_A06_05_10	2020_A06	25223	653	1483	58	71	93	111	127	118	122	126	131	134	114	117	121	124	130	60	75	96	115	134	52	65	87	106	124	55	62	73	86	98	27870	94.9325	87.098	76.048	3969.49	156.212	639.936	59	74	95	114	133	51	65	88
2020_A06_06_01	2020_A06	26890	3080	1806	113	128	143	158	168	112	113	115	117	119	111	112	115	119	124	116	136	157	174	185	110	126	142	158	169	72	83	92	102	110	30888	143.766	133.413	90.0316	5538.9	-188.296	2093.93	89	123	152	172	184	92	116	138
2020_A06_06_02	2020_A06	28248	2804	1802	110	123	136	152	162	112	114	115	118	120	110	112	114	119	124	110	131	149	169	181	106	120	134	152	162	70	79	88	96	103	32117	140.057	128.877	86.6962	5398.55	-139.089	2059.53	91	121	145	167	180	95	114	131
2020_A06_06_03	2020_A06	27354	2536	1776	110	124	142	157	165	113	114	116	118	121	111	112	115	119	124	112	133	156	173	184	106	121	140	156	166	72	82	93	102	109	31343	142.025	130.77	90.5188	5459.89	-117.956	1962.73	87	121	151	171	183	90	113	136
2020_A06_06_04	2020_A06	26680	2271	1774	107	125	143	157	166	113	114	116	118	121	110	112	114	119	124	107	136	158	174	183	103	123	142	157	166	74	82	92	103	111	30406	143.426	131.725	90.8501	5493.5	-109.958	1994.79	87	123	153	172	182	88	114	138
2020_A06_06_05	2020_A06	28116	1991	1799	107	125	139	151	162	112	114	116	118	121	109	111	113	118	122	111	136	155	171	183	103	122	138	151	162	70	78	87	96	103	33934	140.781	128.046	85.6914	5381.69	-79.1522	2083.59	87	120	148	168	181	89	111	133
2020_A06_06_06	2020_A06	26106	1729	1765	105	119	139	155	164	113	114	116	119	122	112	114	117	122	127	102	120	148	169	181	100	115	137	154	165	75	84	94	104	110	30158	135.87	128.005	92.3442	5347.8	-191.888	1720.49	84	111	142	166	180	89	108	131
2020_A06_06_07	2020_A06	28439	1463	1769	108	125	143	158	167	113	114	116	118	121	111	112	116	121	126	104	132	156	175	185	104	122	141	158	168	75	85	96	105	113	32806	141.728	131.866	93.3417	5486.89	-151.254	1864.59	85	119	150	173	184	88	114	136
2020_A06_06_08	2020_A06	26291	1191	1758	103	122	143	158	167	113	114	116	119	123	111	113	116	121	127	101	125	156	173	183	98	118	142	157	167	77	85	95	106	114	30062	139.066	129.663	93.72	5411.94	-135.331	1742.6	78	113	150	171	182	82	108	136
2020_A06_06_09	2020_A06	28659	923	1770	112	127	144	160	171	112	113	115	118	121	110	112	116	122	127	108	132	157	177	189	108	124	142	160	172	78	86	95	105	114	33504	143.035	133.937	94.3101	5551.39	-187.181	1899.4	86	119	150	174	187	94	116	137
2020_A06_06_10	2020_A06	23382	647	1776	109	121	136	149	158	113	115	117	119	122	110	112	115	121	126	108	128	150	167	176	104.1	118	134	149	158	74	82	91	98	105	26751	137.488	126.873	89.4444	5336.33	-106.677	1844.73	87	117	145	165	175	93	111	130
2020_A06_07_01	2020_A06	21505	3061	2078	106	119	133	143	154	116	118	119	122	124	113	115	117	121	125	103	124	142	156	167	101	115	129	140	152	80	88	96	104	111	24187	133.236	123.727	95.679	5238.1	-49.7175	1414.79	90	117	138	154	166	94	111	126
2020_A06_07_02	2020_A06	22351	2811	2050	113	127	139	150	159	116	117	118	120	123	112	114	117	120	124	114	134	149	162	173	108	123	136	147	157	82	90	99	108	115	25277	140.14	130.138	98.9343	5453	-73.7587	1554.15	97	126	147	160	172	99	118	133
2020_A06_07_03	2020_A06	23216	2534	2070	112	123	133	143	151	116	117	119	120	122	110	112	114	116	121	120	136	149	159	167	108	120	130	140	149	75	82	90	98	105	26626	139.042	124.919	90.0809	5308.64	42.7177	1786.83	102	127	146	157	165	98	114	127
2020_A06_07_04	2020_A06	32951	2260	2070	97	115	130	144	158	116	117	119	122	125	111	113	116	119	123	100	122	143	160	175	91	110	127	142	157	73	82	91	101	111	36967	132.958	120.201	90.3954	5133.2	57.0345	1531.75	82	113	139	158	174	80	103	123
2020_A06_07_05	2020_A06	25362	2007	2062	102	115	130	142	150	117	118	120	122	125	111	113	116	120	124	103	122	143	156	165	95	110	127	139	148	76	83	92	101	109	30183	130.385	119.307	92.2566	5102.18	32.2727	1392.44	87	112	137	154	163	87	103	123
2020_A06_07_06	2020_A06	28542	1729	2049	96	112	130	144	156	116	118	120	122	125	111	112	114	119	124	100	120	144	160	173	91	108	127	141	154	71	80	90	100	109	31787	133.265	119.768	89.6366	5126.65	82.9368	1559.67	83	113	141	158	172	82	102	123
2020_A06_07_07	2020_A06	27260	1456	2050	90	107	124	139	151	117	118	120	123	126	110	112	115	119	124	95	116	137	155	167	85	103	120	136	149	68	77	87	97	106	30807	127.502	114.289	86.8255	4942.99	111.057	1445.96	79	107	132	153	166	77	96	117
2020_A06_07_08	2020_A06	25408	1191	2039	101	115	130	143	157	116	118	120	123	126	110	112	116	119	123	107	125	143	158	172	95	110	126	140	155	74	82	93	103	111	28821	134.866	121.712	92.8363	5196.16	80.0477	1501.24	92	118	140	156	171	88	106	124
2020_A06_07_09	2020_A06	29085	920	2051	94	109	126	142	154	117	119	121	124	127	109	112	116	121	127	94	117	140	155	169	88	104	122	138	151	71	80	92	103	112	31801	130.168	117.252	91.061	5047.14	112.7	1380.84	83	110	137	154	168	82	99	119
2020_A06_07_10	2020_A06	24896	652	2054	77	90	107	120	131	119	121	123	126	129	108	111	115	119	125	81	103	120	134	146	71	85	102	116	127	54	65	77	87	96	27596	113.335	98.4324	76.9421	4424.73	266.841	1232.52	74	96	118	133	145	68	83	100
2020_A06_08_01	2020_A06	22003	3076	2324	106	120	132	143	152	116	118	119	121	124	113	115	117	122	127	104	123	141	154	164	101	115	128	140	150	79	86	96	105	111	24984	131.609	123.031	95.6373	5210.59	-73.8221	1377.05	92	115	137	153	163	94	110	125
2020_A06_08_02	2020_A06	23568	2789	2326	113	129	141	151	159	115	116	118	120	122	111	113	116	119	124	113	139	155	166	174	108	126	139	149	158	81	89	97	107	114	26969	141.663	130.888	97.1235	5478.56	-72.1961	1675.26	93	126	151	164	173	96	118	136
2020_A06_08_03	2020_A06	26569	2523	2317	106	123	138	148	155	115	116	118	120	123	111	112	114	119	123	108	131	154	164	172	101	119	136	146	154	78	85	92	100	107	30861	138.263	125.961	91.7085	5320.91	-15.4218	1721.04	90	119	150	162	170	91	111	133
2020_A06_08_04	2020_A06	37693	2261	2334	100	113	128	146	156	115	117	119	121	124	110	112	115	119	124	103	121	143	161	172	95	109	125	144	155	69	77	87	100	109	42234	133.98	120.946	87.5889	5159.61	27.5829	1706.64	89	115	139	159	172	87	104	122
2020_A06_08_05	2020_A06	23736	2011	2335	97	112	128	145	160	115	117	120	123	126	111	114	117	122	127	96	116	139	158	174	92	107	124	143	159	73	82	92	104	115	27513	129.772	120.055	92.7453	5112	-19.831	1383.28	83	107	134	155	172	85	101	120
2020_A06_08_06	2020_A06	28360	1711	2320	100	114	129	142	154	116	118	119	122	124	111	112	115	119	123	104	123	142	157	169	95	109	125	139	152	72	80	89	98	108	31972	132.12	119.216	88.9348	5104.98	58.7288	1564.11	85	116	138	155	168	84	103	122
2020_A06_08_07	2020_A06	27687	1450	2315	94	109	124	137	147	116	118	120	123	125	110	112	116	120	125	96	118	137	153	164	89	105	121	135	145	68	77	86	96	104	31342	126.872	114.159	85.9415	4934.66	85.9329	1475.27	78	109	134	151	163	79	99	117
2020_A06_08_08	2020_A06	26703	1188	2316	108	121	134	146	160	115	117	119	121	124	111	112	116	120	127	109	128	146	160	177	103	116	130	144	159	79	86	95	104	114	29950	137.587	126.207	95.0239	5331.69	-15.0299	1576.32	93	122	143	158	175	94	111	128
2020_A06_08_09	2020_A06	27915	917	2315	95	112	132	148	158	117	118	120	123	126	110	113	117	122	128	92	115	144	161	173	89	107	128	145	156	75	84	96	108	117	31875	130.522	119.795	94.9331	5114.22	46.5712	1280.4	80	105	137	159	172	81	99	123
2020_A06_08_10	2020_A06	23610	646	2308	83	95	108	121	130	119	121	123	125	128	108	111	116	119	124	91	105	121	134	146	78	90	103	116	126	57	66	77	87	96	27197	113.942	100.078	78.0383	4476.01	218.99	1244.74	77	100	118	132	145	74	87	101
2020_A06_09_01	2020_A06	33485	3072	2601	107	123	138	150	160	116	118	119	121	124	114	116	119	123	128	102	124	146	160	170	101	118	134	148	158	83	91	102	113	120	36851	135.38	127.794	101.308	5359.33	-103.019	1309.31	89	117	144	159	169	93	113	132
2020_A06_09_02	2020_A06	30212	2803	2598	109	124	144	158	167	116	117	119	121	124	115	117	120	124	130	100	124	151	166	176	103	120	140	155	165	88	97	107	119	127	33438	138.295	132.509	106.323	5502.42	-164.429	1262.68	89	116	147	164	175	95	115	137
2020_A06_09_03	2020_A06	31485	2532	2597	105	118	130	142	150	117	119	120	122	125	112	114	116	120	125	108	126	140	154	163	100	113	126	139	147	78	86	95	103	111	35489	131.002	119.768	93.6221	5119.66	41.361	1354.16	86	117	137	152	162	87	107	123
2020_A06_09_04	2020_A06	31776	2254	2594	102	115	131	147	158	116	118	120	122	125	112	114	116	121	125	103	121	141	161	172	96	110	127	145	156	75	84	95	106	115	35215	133.216	122.19	94.0756	5193.27	8.87284	1436.55	86	115	137	159	172	87	105	124
2020_A06_09_05	2020_A06	31660	1988	2591	95	109	126	145	161	116	118	121	124	126	112	114	116	121	125	96	114	137	158	175	89	103	122	142	159	74	82	92	106	117	34975	130.241	118.794	93.0237	5081.69	54.7397	1335.69	84	109	133	156	174	82	99	118
2020_A06_09_06	2020_A06	31686	1720	2593	96	114	136	155	166	115	116	119	122	125	112	114	117	122	128	97	119	146	167	179	91	110	133	154	166	72	84	99	112	120	35636	135.029	125.737	96.607	5291.98	-61.7758	1451.07	84	110	141	164	178	85	103	129
2020_A06_09_07	2020_A06	32534	1447	2592	85	106	131	148	158	116	118	120	124	128	111	113	116	120	125	88	111	144	163	173	80	101	127	146	156	68	80	92	104	114	37423	129.009	116.828	90.7576	5015.22	90.2194	1352.05	76	100	137	161	172	73	92	121
2020_A06_09_08	2020_A06	30764	1171	2579	84	98	118	138	151	118	120	122	125	128	110	113	117	123	130	83	105	128	147	160	78	93	113	134	148	62	73	89	105	116	34640	120.729	110.444	88.7987	4797.41	80.2606	1155.51	75	99	124	145	159	75	89	111
2020_A06_09_09	2020_A06	31407	909	2587	73	85	99	115	127	120	122	125	127	130	110	113	116	120	125	77	95	112	128	142	67	80	94	110	123	55	63	74	85	94	34916	106.264	91.9621	74.719	4196.13	304.579	1028.03	67	89	109	126	141	63	76	92
2020_A06_09_10																																			10448	42.9741	35.5204	53.7832	2070.09	754.003	-923.86	30	35	42	50	57	24	28	34
2020_A06_10_01	2020_A06	35065	3073	2881	106	122	138	152	163	116	118	119	121	124	115	117	119	123	128	102	125	144	160	172	101	118	134	149	161	81	91	103	115	124	39225	134.685	127.791	101.835	5353.26	-122.114	1277.91	88	118	141	157	171	90	112	131
2020_A06_10_02	2020_A06	31556	2797	2878	111	126	142	157	167	116	117	119	121	124	115	117	120	124	130	103	127	148	165	176	105	121	138	155	165	88	97	107	118	127	35428	138.002	132.109	106.395	5492.79	-152.901	1245.14	90	119	144	163	175	95	115	135
2020_A06_10_03	2020_A06	35857	2526	2872	100	115	127	140	151	118	119	121	123	126	113	115	117	121	125	101	120	137	151	163	94	110	123	137	148	76	85	94	105	112	39668	128.325	117.567	93.437	5041.94	49.972	1257.1	83	114	134	150	162	82	105	121
2020_A06_10_04	2020_A06	33707	2259	2871	91	111	132	147	156	116	118	120	123	127	112	114	117	122	129	88	113	141	161	171	85	106	128	145	154	74	84	96	106	115	37190	129.945	119.866	94.3282	5108.48	10.976	1303.25	80	104	137	159	170	79	98	125
2020_A06_10_05	2020_A06	30711	1982	2872	108	123	139	152	163	116	117	119	122	125	112	114	117	121	126	107	129	150	164	177	102	119	135	149	161	82	90	101	111	119	34235	138.303	127.848	98.9031	5377.78	-25.2092	1454.13	88	120	146	162	176	90	112	133
2020_A06_10_06	2020_A06	30441	1715	2857	106	117	133	155	164	116	117	120	122	125	113	116	119	123	128	103	120	139	165	176	100	113	128	152	163	80	90	102	114	122	34074	134.25	126.591	100.602	5320.34	-89.8335	1290.58	91	113	135	162	175	94	108	125
2020_A06_10_07	2020_A06	31746	1454	2874	99	115	130	146	156	117	118	120	123	126	112	114	117	122	128	96	119	139	157	169	93	109	126	143	154	76	86	97	107	115	36406	129.122	119.391	94.9754	5094.17	12.0512	1250.07	81	107	135	155	168	82	101	122
2020_A06_10_08	2020_A06	32156	1175	2861	100	115	132	149	163	116	118	120	123	126	112	116	119	124	131	93	115	139	159	175	94	110	128	146	161	80	89	99	111	122	36026	129.942	122.966	99.1574	5195.24	-79.6491	1181.96	81	107	134	156	174	86	104	124
2020_A06_10_09	2020_A06	31850	896	2851	78	91	105	123	138	119	121	124	127	129	110	113	117	122	127	81	98	117	134	150	72	86	100	118	134	59	67	79	94	104	35606	111.249	98.6717	81.0367	4417.13	228.2	1011.02	73	92	114	132	148	68	82	98
2020_A06_10_10																																			9943	45.6099	40.5195	58.7061	2254.06	664.657	-942.14	28	36	46	55	63	25	31	40
2020_A07_01_01	2020_A07	27414	3103	453	112	125	140	151	161	114	115	117	119	121	111	114	117	121	125	115	132	150	163	174	108	121	138	149	160	75	86	97	106	114	31783	138.376	129.365	94.5279	5410.77	-144.359	1708.39	89	123	146	161	173	95	114	134
2020_A07_01_02	2020_A07	26035	2828	452	108	120	133	149	159	114	116	118	120	123	111	113	116	121	126	109	125	144	163	174	103	116	130	147	158	75	83	93	103	111	29426	135.517	125.529	92.2614	5292.79	-85.8213	1654.16	89	117	139	161	173	92	110	126
2020_A07_01_03	2020_A07	25162	2567	434	110	123	139	153	164	114	116	117	119	122	110	112	115	119	124	115	133	153	168	179	106	120	137	152	164	73	82	93	106	115	29090	140.513	128.696	92.7524	5407.17	-49.0665	1791.35	90	122	148	166	177	91	112	132
2020_A07_01_04	2020_A07	26777	2288	450	107	121	134	148	158	114	116	118	120	122	109	111	115	120	125	110	131	147	162	174	102	117	131	146	157	69	78	91	103	111	30908	136.895	125.289	89.8726	5295.81	-45.5945	1776.97	89	121	144	159	172	91	110	128
2020_A07_01_05	2020_A07	31749	2022	456	98	114	129	147	159	115	116	119	121	124	110	112	115	119	125	99	122	142	163	176	93	110	126	145	158	69	78	89	101	110	35931	132.766	120.617	88.0742	5139.74	9.0906	1654.22	82	111	139	160	175	82	103	122
2020_A07_01_06	2020_A07	26886	1762	426	103	115	130	145	158	115	117	119	121	124	108	111	114	119	124	108	125	144	163	176	98	111	126	143	157	68	78	89	100	110	29909	135.811	122.326	88.4105	5212.32	44.4625	1733.76	89	117	140	161	175	88	106	123
2020_A07_01_07	2020_A07	31559	1476	423	91	105	122	143	159	115	117	119	122	125	108	111	114	119	125	96	116	137	159	176	86	101	119	141	158	59	70	83	98	108	36390	127.978	114.644	83.1783	4947.35	81.1567	1633.87	76	105	131	155	175	76	94	114
2020_A07_01_08	2020_A07	28153	1212	423	94	105	119	139	152	115	117	120	123	125	108	111	114	119	124	100	116	133	154	169	89	101	115	137	151	59	69	83	95	104	32256	126.326	113.003	82.2207	4898.38	89.3954	1612.15	79	108	129	150	168	80	96	111
2020_A07_01_09	2020_A07	26449	944	435	94	106	118	134	147	116	118	121	123	126	107	110	114	118	125	98	117	134	152	166	88	101	114	131	145	63	71	81	91	102	30573	124.897	110.269	81.1763	4819.95	161.208	1554.44	79	107	129	149	164	80	95	110
2020_A07_01_10	2020_A07	29092	680	428	73	85	101	118	133	118	120	123	127	130	107	110	113	117	123	81	97	117	137	153	68	79	96	114	130	52	60	69	79	92	33253	111.133	94.2083	70.7102	4285.25	335.591	1358.27	68	90	112	135	151	63	75	92
2020_A07_02_01	2020_A07	28670	3101	727	117	128	141	152	161	114	116	117	119	121	111	114	116	121	126	115	136	154	165	173	113	125	139	150	160	81	88	96	105	116	32200	141.409	132.098	96.5848	5505.99	-144.475	1737.81	94	127	150	164	172	100	119	136
2020_A07_02_02	2020_A07	25566	2828	716	109	122	136	148	160	114	115	117	119	122	110	112	116	119	125	111	131	150	165	177	104	119	134	147	160	72	82	91	101	109	28757	139.55	127.87	90.4827	5378.8	-70.3408	1857.39	90	122	146	164	176	93	113	131
2020_A07_02_03	2020_A07	28316	2555	717	107	122	139	156	166	114	115	117	120	122	111	112	116	119	125	107	130	152	171	183	102	118	137	155	166	76	84	95	106	115	32754	139.847	128.766	93.4308	5401	-70.6441	1748.18	86	118	146	169	182	88	109	132
2020_A07_02_04	2020_A07	27807	2284	736	97	116	134	148	160	115	116	118	120	124	110	112	115	119	125	99	126	149	164	177	92	112	132	146	159	68	77	90	101	110	31631	135.354	123.034	88.7157	5219.49	-6.07392	1728.93	80	113	144	162	176	82	103	127
2020_A07_02_05	2020_A07	29943	2012	709	104	118	134	150	164	114	115	118	120	123	110	112	115	120	125	106	127	147	166	183	99	114	131	149	164	70	80	91	102	110	33932	137.654	125.734	89.8804	5305.9	-39.0686	1789	86	118	142	163	181	88	108	128
2020_A07_02_06	2020_A07	26663	1755	699	108	122	138	154	164	114	115	117	119	122	108	110	112	116	122	119	138	156	171	182	104	119	136	152	164	67	77	89	103	112	30793	143.912	129.145	88.9864	5441.77	18.777	2016.74	93	127	152	168	181	93	113	132
2020_A07_02_07	2020_A07	32066	1476	699	99	113	127	144	157	114	116	118	121	123	108	110	113	117	123	103	124	143	162	178	94	109	124	142	156	62	72	83	94	102	37368	132.552	118.475	82.3731	5079.93	55.5285	1842.35	80	112	138	159	176	81	101	120
2020_A07_02_08	2020_A07	29717	1204	689	91	104	119	141	155	115	117	120	123	126	108	111	114	119	123	99	115	133	157	174	86	99	116	139	153	59	70	82	95	104	34453	126.358	112.172	80.9843	4872.5	119.099	1636.85	77	107	127	152	172	75	93	111
2020_A07_02_09	2020_A07	26550	953	679	94	106	122	138	149	116	118	120	123	125	108	111	114	119	126	101	119	135	152	167	89	102	118	135	147	60	69	85	97	106	30689	126.775	113.036	83.4881	4906.4	122.497	1560.86	81	109	131	149	165	80	96	114
2020_A07_02_10	2020_A07	28020	680	683	88	100	114	128	143	116	119	122	124	127	107	111	114	119	125	97	111	127	144	164	84	95	109	124	141	57	67	79	90	101	31532	122.549	107.602	78.9957	4733.52	180.759	1549.99	83	105	124	142	162	79	92	107
2020_A07_03_01	2020_A07	30594	3092	1000	110	123	138	153	163	115	116	117	120	122	112	114	117	122	126	110	130	149	164	174	106	120	136	151	162	75	86	97	108	117	34389	138.002	129.328	95.8227	5407.99	-141.212	1642.41	89	120	145	162	173	93	113	132
2020_A07_03_02	2020_A07	36061	2824	989	113	130	146	160	173	113	115	117	118	121	111	114	117	121	125	112	138	158	174	187	109	128	144	160	174	80	90	101	112	123	40708	144.189	135.061	98.3927	5587.65	-166.056	1769.75	85	126	153	172	186	89	119	141
2020_A07_03_03	2020_A07	33038	2559	988	117	131	146	162	173	113	114	116	118	120	110	112	115	119	124	124	140	159	177	188	114	129	144	162	173	74	86	99	111	120	38253	146.824	135.795	95.6445	5624.28	-129.343	1949.1	90	131	155	174	187	92	120	139
2020_A07_03_04	2020_A07	33369	2283	993	112	126	142	160	174	113	114	117	119	122	111	113	116	119	125	112	133	156	175	189	107	123	140	159	175	79	87	96	109	121	37562	144.939	134.487	96.5684	5580.51	-131.244	1844.89	90	124	152	173	188	93	116	137
2020_A07_03_05	2020_A07	31175	2020	976	108	123	139	155	164	114	116	117	119	123	111	112	116	119	125	106	133	153	171	180	103	120	137	154	164	76	85	95	106	115	36244	138.673	127.688	92.8084	5362.15	-65.1555	1723.37	79	116	148	168	179	84	110	132
2020_A07_03_06	2020_A07	39657	1740	973	110	131	151	166	176	113	114	116	118	121	110	112	114	116	121	118	147	167	184	194	106	128	150	167	177	72	84	98	112	122	45339	151.805	137.918	95.4002	5707.23	-51.4302	2079.03	89	135	162	181	193	87	120	145
2020_A07_03_07	2020_A07	35070	1469	982	101	122	141	155	169	114	115	117	120	124	110	112	116	120	125	99	130	155	171	186	96	118	139	154	169	75	84	95	106	118	39854	139.727	128.377	93.3025	5383.49	-55.3212	1731.23	79	112	151	169	184	82	105	135
2020_A07_03_08	2020_A07	40216	1203	975	105	121	139	157	170	113	114	117	119	122	109	112	114	119	124	110	132	153	174	190	101	118	137	156	171	70	80	92	105	115	45516	141.625	128.929	90.3903	5408.38	-38.2468	1904.47	82	121	148	171	188	84	109	133
2020_A07_03_09	2020_A07	34519	931	964	92	108	127	143	156	114	116	118	121	125	108	111	114	120	125	94	118	142	160	174	87	104	124	141	155	63	72	82	94	103	39026	129.955	116.926	82.3402	5018.66	30.3286	1763.42	76	105	137	158	172	77	96	120
2020_A07_03_10	2020_A07	37898	659	962	86	103	122	141	155	114	116	119	122	126	106	109	112	117	123	93	118	140	161	176	81	99	119	139	154	56	65	76	89	100	42425	129.535	112.849	76.4592	4904.32	165.297	1896.51	73	107	135	158	175	69	93	115
2020_A07_04_01	2020_A07	37630	3091	1271	104	121	135	148	158	115	116	118	120	123	113	116	119	123	129	100	125	142	155	170	99	118	132	145	157	77	86	96	106	116	40633	133.646	126.51	95.3355	5305.06	-170.782	1525.16	87	117	140	154	169	89	113	130
2020_A07_04_02	2020_A07	35228	2816	1261	109	127	147	164	175	113	114	116	118	121	111	114	117	121	126	110	135	158	175	190	106	124	145	163	176	74	87	101	114	125	39720	144.651	135.447	97.889	5597.95	-170.435	1812.03	87	123	154	172	188	88	115	141
2020_A07_04_03	2020_A07	37213	2553	1257	109	125	141	161	175	113	114	116	119	121	111	113	116	119	124	110	136	155	176	190	105	122	139	160	176	73	84	95	108	122	41893	143.687	132.384	93.5326	5509.61	-103.23	1897.98	83.2	125	150	173	189	86	115	135
2020_A07_04_04	2020_A07	33010	2274	1239	110	127	146	163	175	113	115	116	119	122	111	112	116	120	126	108	133	159	179	192	105	124	144	162	176	78	89	100	110	121	37595	144.454	134.178	97.3637	5563.84	-119.187	1782.94	84	119	154	176	191	88	115	139
2020_A07_04_05	2020_A07	32647	2010	1238	107	122	140	157	167	114	115	117	120	122	111	112	116	121	124	107	128	153	174	185	102	118	138	156	167	75	85	96	107	114	37387	139.611	128.833	93.8016	5395.6	-76.7303	1721.28	82	116	146	171	183	84	110	133
2020_A07_04_06	2020_A07	39627	1742	1254	105	124	141	159	173	114	115	117	120	123	110	112	116	120	125	106	133	155	175	189	100	121	138	158	173	73	84	96	109	120	44972	141.222	129.89	93.7432	5429.79	-67.2544	1774.22	78	119	150	172	187	80	110	134
2020_A07_04_07	2020_A07	36008	1470	1249	101	118	134	147	159	115	116	118	120	123	109	112	115	119	124	104	130	148	163	176	96	115	132	146	158	70	80	90	101	111	39899	136.631	124.235	89.4755	5261.41	-12.0186	1750.39	83	118	145	161	174	83	108	129
2020_A07_04_08	2020_A07	36798	1196	1239	112	127	143	160	173	113	114	116	119	121	109	111	113	116	121	121	142	160	179	193	108	124	141	160	174	72	81	93	105	115	42811	146.251	131.608	90.7083	5507.9	5.4852	2024.97	81	129	155	175	191	81	114	136
2020_A07_04_09	2020_A07	31045	930	1241	104	118	133	151	165	114	115	118	120	123	109	111	114	119	125	104	128	148	168	182	99	114	130	150	165	71	79	88	100	114	35826	137.051	125.301	89.4121	5291.94	-43.9846	1792.66	84	113	143	165	180	87	106	125
2020_A07_04_10	2020_A07	38560	655	1235	87	105	127	147	162	114	116	118	122	125	108	111	114	119	125	93	117	140	164	181	82	101.5	124	146	162	59	69	82	97	110	43210	131.159	117.372	82.7311	5033.18	62.6483	1772.98	77	107	135	161	179	71	94	119
2020_A07_05_01	2020_A07	30547	3080	1543	116	130	142	156	169	113	115	116	118	120	112	114	117	122	128	109	131	152	168	185	112	127	140	154	169	84	91	99	108	117	34434	142.396	135.124	98.6155	5586.44	-234.302	1748.71	92	123	149	166	183	99	121	137
2020_A07_05_02	2020_A07	25458	2833	1520	111	128	143	159	171	113	114	116	118	121	112	114	117	121	126	110	135	154	172	185	107	125	141	158	172	76	86	98	110	120	28805	142.594	133.852	96.171	5547.42	-186.083	1816.04	87	122	150	169	184	93	116	137
2020_A07_05_03	2020_A07	28853	2563	1536	116	128	138	153	164	114	116	117	119	121	111	112	114	117	123	119	141	152	168	182	113	126	136	152	163	76	84	94	104	112	32953	143.207	130.794	92.9939	5479.16	-53.6581	1876.2	93	130	150	166	180	95	119	133
2020_A07_05_04	2020_A07	28369	2293	1524	114	125	136	149	161	114	116	117	119	122	111	112	114	118	122	118	135	150	164	179	110	122	134	147	161	76	84	93	101	109	31742	141.865	129.415	92.1476	5436.13	-48.8754	1858.94	98	128	147	162	178	97	116	131
2020_A07_05_05	2020_A07	26309	2014	1535	118	133	144	156	168	114	115	116	118	121	111	114	116	120	124	120	140	156	169	184	114	131	142	154	168	83	90	99	108	116	29850	145.421	135.765	98.1276	5624.39	-158.616	1825.6	96	129	153	167	183	99	122	140
2020_A07_05_06	2020_A07	30360	1749	1519	117	130	144	156	168	113	114	116	118	121	110	112	115	119	123	117	138	159	173	186	113	128	143	155	168	77	85	95	104	113	34177	146.411	135.188	93.8291	5610.12	-137.614	2007.93	96	129	154	171	184	97	121	139
2020_A07_05_07	2020_A07	28798	1462	1504	116	133	150	164	175	112	114	116	118	120	111	112	116	121	126	113	139	164	181	194	111	130	149	164	176	82	91	101	110	118	32327	150.518	140.523	99.4347	5773.88	-185.739	1966.01	97	129	159	179	193	101	123	145
2020_A07_05_08	2020_A07	27648	1202	1509	118	131	144	157	169	114	115	117	118	121	110	111	114	118	122	124	144	158	174	187	115	128	142	157	169	76	86	97	108	116	31872	147.77	135.496	96.0953	5632.85	-78.5281	1936.27	95	135	155	171	185	98	122	139
2020_A07_05_09	2020_A07	28840	934	1508	115	132	146	156	167	113	115	116	119	122	111	112	116	119	124	119	140	159	171	184	110	129	144	155	168	81	90	98	107	116	32972	146.088	135.607	97.5223	5626.07	-131.796	1857.81	98	127	155	169	182	98	120	141
2020_A07_05_10	2020_A07	26545	672	1506	115	127	140	153	166	114	115	117	120	122	110	112	116	120	125	116	134	153	169	183	110	123	138	152	166	80	88	97	106	115	30077	142.481	131.951	96.3588	5508.63	-94.9657	1750.44	93	125	148	167	181	99	117	135
2020_A07_06_01	2020_A07	28142	3083	1818	116	132	146	156	166	113	115	116	118	122	112	114	117	122	129	107	134	157	169	181	111	129	144	155	166	85	93	101	109	116	31079	144.053	136.5	99.81	5634.42	-224.34	1755.49	92	125	154	168	180	101	122	142
2020_A07_06_02	2020_A07	24287	2823	1800	114	130	146	159	173	113	114	116	118	121	111	113	117	123	129	105	132	159	173	186	109	127	144	159	174	82	89	99	111	121	27003	144.239	136.914	99.2022	5640.56	-237.945	1792.55	88	119	154	172	185	96	119	141
2020_A07_06_03	2020_A07	30694	2539	1806	109	125	139	157	170	114	115	117	119	122	111	112	116	120	124	108	133	153	173	187	105	122	137	157	170	78	86	94	105	116	33961	143.665	132.697	94.8776	5528.11	-111.162	1851.75	90	123	149	171	186	93	115	134
2020_A07_06_04	2020_A07	30776	2274	1793	107	126	142	156	165	114	115	117	119	122	111	112	114	117	122	114	137	158	172	183	103	122.75	141	155	165	73	83	94	104	111	35202	145.226	131.924	92.6254	5518.86	-37.0972	1948.65	95	128	154	170	182	92	116	137
2020_A07_06_05	2020_A07	26129	1995	1782	125	143	157	171	184	112	113	115	117	119	112	114	117	121	125	125	150	169	184	197	121	141	156	171	185	88	97	109	121	130	30101	154.898	147.294	107.219	5978.93	-269.092	1880.3	97	134	165	181	196	104	130	153
2020_A07_06_06	2020_A07	31172	1743	1793	114	129	146	164	175	112	113	115	117	120	111	112	114	119	124	114	137	162	182	194	110	127	145	165	176	78	85	95	107	116	34850	149.457	138.173	94.9178	5703.15	-159.878	2084.57	96	124	157	179	193	99	118	142
2020_A07_06_07	2020_A07	30011	1466	1779	120	136	149	164	176	112	114	115	117	120	111	112	116	119	124	120	145	163	180	193	116	134	147	164	177	82	90	101	111	119	33781	150.87	140.471	99.2364	5774.16	-171.414	1976.83	91	134	160	177	192	97	126	144
2020_A07_06_08	2020_A07	26381	1208	1766	108	126	141	158	172	113	115	117	119	122	111	112	116	120	125	109	132	154	174	190	104	122	138	157	173	76	86	97	108	118	29749	142.757	132.283	96.1254	5510.13	-103.222	1766.49	86	121	151	170	189	90	115	135
2020_A07_06_09	2020_A07	26520	932	1770	117	130	145	156	170	113	115	116	118	121	110	112	115	120	126	115	139	159	173	187	112	127	143	155	170	81	89	97	106	115	30853	144.277	134.302	96.3898	5576.09	-139.335	1837.05	90	122	154	171	185	97	117	139
2020_A07_06_10	2020_A07	26509	664	1767	112	125	143	155	167	114	116	117	120	123	110	112	116	121	128	107	131	155	170	184	106	121	140	153	167	81	89	98	109	119	28996	143.741	133.771	98.4971	5565.45	-114.9	1725.6	91.5	123	151	169	183	98	117	137
2020_A07_07_01	2020_A07	37610	3094	2098	108	129	148	160	169	112	114	115	118	121	111	112	114	117	124	112	142	163	175	186	104	126	147	160	170	71	85	96	106	114	42464	148.218	135.621	92.6617	5626.42	-105.655	2095.82	90	129	161	174	185	90	118	144
2020_A07_07_02	2020_A07	36444	2814	2066	106	124	142	157	170	113	114	116	118	121	110	112	116	119	126	106.3	134	155	172	185	102	121	141	157	171	69	82	95	107	118	40959	142.938	132.188	92.9317	5503.03	-127.598	1915.4	85	125	151	170	183	89	115	137
2020_A07_07_03	2020_A07	37517	2547	2081	109	130	147	160	172	112	113	115	117	120	109	111	113	116	122	118	143	164	177	189	105	127	146	160	173	66	80	92	103	114	41776	151.03	136.831	90.1545	5676.3	-83.2216	2280.63	96	135	162	176	188	93	120	143
2020_A07_07_04	2020_A07	29674	2268	2045	105	122	143	159	173	112	113	115	118	121	110	112	116	120	125	106	130	156	174	190	102	119	142	159	174	67	79	93	105	116	33982	142.264	132.557	91.8316	5504.18	-173.308	1963.52	85	118	149	172	188	88	114	136
2020_A07_07_05	2020_A07	36546	1993	2065	102	117	132	147	161	114	116	118	120	123	110	112	116	121	126	104	125	144	161	175	98	113	130	145	160	68	79	90	102	113	41142	134.319	123.924	89.6479	5236.18	-77.8571	1706.18	82	115	140	158	173	84	107	126
2020_A07_07_06	2020_A07	36857	1722	2070	104	120	135	149	163	113	115	117	119	122	111	112	116	121	125	107	129	147	163	181	100	117	133	148	163	69	79	90	101	110	41334	136.905	126.355	89.3002	5313.86	-104.763	1826.71	87	119	143	160	179	86	110	130
2020_A07_07_07	2020_A07	33698	1458	2060	108	129	148	162	170	112	114	115	118	121	109	111	114	117	123	114	143	163	179	188	104	126	147	162	171	68	81	95	108	116	38257	148.855	135.786	92.4153	5636.85	-87.9626	2120.31	93	129	159	177	187	90	117	142
2020_A07_07_08	2020_A07	32764	1186	2040	106	123	144	159	172	112	113	116	118	122	110	112	116	121	127	105	131	155	173	187	102	120	142	159	172	70	81	94	106	122	37630	143.064	133.948	94.4835	5551.26	-183.363	1900.37	89	120	151	171	186	91	112	138
2020_A07_07_09	2020_A07	33315	914	2042	111	129	147	160	170	111	113	115	118	121	108	111	114	117	124	116	141	163	178	190	107	127	146	160	172	70	83	94	104	112	37882	148.864	136.324	91.5488	5650.92	-115.937	2171.29	92	130	159	176	189	93	119	143
2020_A07_07_10	2020_A07	32258	652	2042	120	136	149	160	170	113	114	116	118	121	109	112	114	118	122	132	148	162	175	185	117	133	147	160	170	76	89	100	110	120	36064	153.421	140.911	99.0991	5814.16	-102.04	2047.09	113	142	160	173	184	106	128	145
2020_A07_08_01	2020_A07	36998	3085	2379	115	130	146	158	165	113	114	115	117	120	111	112	114	119	123	117	141	160	173	182	111	128	145	158	166	73	85	95	104	111	41766	146.55	134.677	91.7271	5592.39	-131.524	2091.61	91	133	156	171	181	92	122	141
2020_A07_08_02	2020_A07	39322	2798	2343	107	130	146	157	166	113	114	116	118	122	111	114	116	121	127	107.1	136	157	170	179	103	127	144	156	166	73	86	99	110	119	43636	144.044	134.951	96.5649	5589.8	-178.932	1854.84	93	127	154	168	178	93	120	142
2020_A07_08_03	2020_A07	31124	2519	2344	110	130	147	161	171	112	113	115	117	120	109	111	114	117	123	116	145	164	177	186	107	128	147	160	172	66	78	91	106	120	38051	150.079	137.769	93.0763	5687.89	-125.997	2159.61	85	135	162	178	189	88	121	145
2020_A07_08_04	2020_A07	31670	2256	2327	103	118	133	153	168	112	114	116	119	121	111	113	116	121	127	101	125	144	166	185	99	115	131	153	169	67	77	88	101	111	35343	137.501	128.168	87.9365	5360.07	-186.968	1956.17	85	117	141	164	184	89	110	128
2020_A07_08_05	2020_A07	34340	1983	2337	107	127	147	162	172	113	115	117	120	123	112	114	118	123	131	101	133	156	172	183	102	124	145	161	172	78	88	102	117	129	39304	141.339	134.918	101.533	5571.48	-214.952	1591.49	84	118	151	170	182	89	114	141
2020_A07_08_06	2020_A07	39564	1724	2330	98	116	137	155	169	113	115	117	120	124	111	113	117	122	128	95	122	149	170	183	93	112	135	155	169	69	79	92	105	122	41762	139.774	129.688	92.7181	5417.89	-124.122	1809.32	85	116	146	169	183	87	109	132
2020_A07_08_07	2020_A07	36031	1444	2331	99	118	135	153	165	113	114	117	119	122	109	112	116	120	126	101	126	147	169	183	95	114.5	132	152	166	67	78	89	101	110	40719	136.535	125.37	87.0219	5279.75	-91.8347	1891.86	79	115	143	166	181	81	106	128
2020_A07_08_08	2020_A07	32245	1179	2319	111	126	147	160	170	112	114	115	118	121	110	112	116	121	127	113	136	161	175	183	106	124	146	160	170	72	84	96	107	119	36905	145.729	135.685	94.6685	5617.87	-168.123	1981.7	92	124	155	173	182	94	116	141
2020_A07_08_09	2020_A07	32889	915	2304	108	125	144	160	170	111	113	115	118	121	109	112	116	122	128	106	131	156	175	187	104	122	143	160	171	72	84	95	105	114	38265	141.655	132.808	92.4205	5509.3	-206.841	1940.04	82	118	149	173	186	90	112	138
2020_A07_08_10	2020_A07	38250	637	2311	99	120	140	155	164	113	115	117	120	124	109	111	116	122	130	102	128	152	168	178	94	117	138	154	164	66	80	94	109	119	42547	138.386	127.797	92.4539	5364.4	-71.6214	1747.24	83	117	148	166	177	83	107	134
2020_A07_09_01	2020_A07	28913	3070	2638	121	138	156	168	177	113	114	116	118	121	113	116	120	124	130	113	139	162	177	187	117	135	154	168	178	88	100	113	124	132	33149	147.947	143.689	109.207	5846.85	-319.028	1606.02	95	127	157	175	186	102	126	149
2020_A07_09_02	2020_A07	28513	2805	2602	119	135	154	169	180	112	113	115	117	120	112	114	117	122	128	118	141	162	181	193	115	132	152	169	181	79	92	107	119	129	31825	151.292	144.501	104.135	5883.28	-296.764	1898.63	98	132	157	179	192	105	126	148
2020_A07_09_03	2020_A07	31920	2527	2605	121	138	156	173	183	111	113	115	117	120	112	114	117	123	132	112	141	165	187	197	117	135	155	174	185	85	97	110	122	130	36089	152.293	146.461	106.419	5937.38	-323.498	1862.55	92	129	160	185	197	102	128	150
2020_A07_09_04	2020_A07	32623	2261	2610	123	144	159	173	184	111	112	114	116	118	112	114	117	121	127	118	153	170	186	198	120	143	159	174	186	86	96	107	120	129	37339	156.049	149.173	105.457	6028.95	-333.07	2032.95	93	138	167	184	197	104	134	155
2020_A07_09_05	2020_A07	30190	1985	2589	110	127.25	149	171	182	111	112	114	118	121	111	115	119	125	131	103	127	159	183	195	106	125	148	172	184	77	88	103	119	129	34047	146.21	141.08	101.263	5753.53	-341.124	1853.17	87	118	153	180	194	96	118	144
2020_A07_09_06	2020_A07	34223	1720	2593	110	135	156	172	181	112	114	115	118	122	111	114	117	122	128	107	144	167	185	195	106	133	155	173	182	78	91	106	121	132	38047	153.165	144.688	104.511	5897.29	-228.71	1900.16	91	133	164	183	194	96	125	152
2020_A07_09_07	2020_A07	29618	1449	2580	116	136	154	170	179	111	112	114	116	119	110	113	117	122	129	111	141	166	185	196	113	134	154	171	181	80	89	102	115	125	33461	152.343	144.622	100.321	5886.8	-300.534	2076.74	93	130	162	183	195	99	126	150
2020_A07_09_08	2020_A07	34304	1174	2615	122	139	159	173	182	111	113	115	117	119	109	112	116	119	125	126	151	173	188	197	119	137	158	174	184	80	91	106	120	130	38396	159.948	148.773	103.645	6049.35	-188.117	2150.27	106	143	169	187	197	107	131	155
2020_A07_09_09	2020_A07	30495	905	2583	123	138	153	167	175	111	113	115	117	119	109	112	114	118	124	127	151	168	183	192	119	136	152	167	176	78	89	101	112	120	33801	156.042	144.604	99.2692	5919.23	-176.941	2170.68	98	143	165	181	192	104	130	149
2020_A07_09_10	2020_A07	30349	638	2567	106	125	142	156	171	113	115	117	120	123	110	114	119	125	132	102	128	150	168	184	101	121	139	155	171	76	89	102	113	124	33576	140.172	132.991	99.735	5520.05	-185.043	1605.38	87	119	146	166	183	92	114	137
2020_A07_10_01	2020_A07	30179	3068	2907	119	133	149	163	174	113	114	116	118	121	114	117	121	125	132	110	132	152	172	183	115	130	147	163	175	84	98	109	119	128	32832	143.957	140.746	106.48	5744.9	-352.324	1593.59	97	125	149	170	182	104	125	144
2020_A07_10_02	2020_A07	29590	2799	2868	113	131	148	164	176	112	114	115	118	120	112	114	119	123	129	107	135	156	176	189	109	129	146	164	177	81	89	103	116	127	32271	147.002	140.568	102.109	5754.21	-288.691	1817.35	93	126	153	174	188	100	123	143
2020_A07_10_03	2020_A07	30669	2524	2868	117	134	151	167	180	112	113	115	118	122	112	116	119	125	132	109	133	157	179	192	113	131	149	168	181	84	95	109	121	129	33377	149.294	144.536	106.855	5875.77	-334.9	1755.52	99	128	155	177	191	107	127	147
2020_A07_10_04	2020_A07	33332	2268	2865	131	148	163	176	185	111	113	114	116	119	112	115	118	122	130	124	155	174	187	196	129	147	163	177	186	89	101	114	126	135	37571	158.745	152.799	110.472	6143.83	-346.59	1953.98	98	144	171	185	195	109	139	160
2020_A07_10_05	2020_A07	28631	1993	2866	121	135	153	169	180	111	113	115	117	120	111	114	119	126	132	114	134	160	180	193	118	133	152	170	182	83	95	108	120	130	31901	148.983	145.154	105.932	5887.56	-383.676	1812.29	96	125	155	177	193	106	127	148
2020_A07_10_06	2020_A07	31014	1716	2883	124	138	152	166	177	112	114	116	118	120	112	115	119	124	131	116	142	160	175	188	120	135	151	165	177	87	98	109	121	130	34606	149.357	144.089	106.983	5868.25	-309.003	1736.61	96	133	156	173	187	106	129	148
2020_A07_10_07	2020_A07	28623	1448	2866	118	134	151	169	180	111	113	114	117	119	111	114	118	124	132	109	134	161	181	194	115	131	150	169	181	81	92	104	116	126	31967	148.951	143.396	102.168	5838.67	-342.672	1924.05	92	124	157	179	193	103	125	146
2020_A07_10_08	2020_A07	35199	1169	2862	110	134	156	172	181	112	114	115	118	122	111	114	117	121	128	110	143	167	185	195	106	132	154	173	182	79	91	107	122	131	39426	152.419	143.609	103.705	5864.77	-210.586	1897.28	91	130	162	183	194	92	123	151
2020_A07_10_09	2020_A07	31061	906	2842	111	129	147	163	172	112	114	116	118	121	111	113	117	122	128	107	135	159	178	187	107	126	146	163	172	78	87	100	112	121	34310	147.231	138.231	98.4425	5696.93	-205.304	1911.97	94	126	156	176	186	99	120	142
2020_A07_10_10	2020_A07	31984	636	2839	103	119	136	155	167	113	115	118	121	123	110	114	119	125	131	98	120	142	166	180	99	115	133	153	167	75	86	98	111	121	34333	136.609	129.833	97.7847	5412.54	-189.174	1554.64	88	114	140	164	179	93	111	131
2020_A08_01_01	2020_A08	29858	3104	464	103	118	134	148	159	114	116	118	120	123	112	114	117	122	127	103	124	144	160	172	99	115	132	146	158	74	83	94	104	112	34433	131.745	123.142	91.6726	5198.53	-114.439	1558.67	79	113	139	158	171	84	106	127
2020_A08_01_02	2020_A08	33173	2832	470	107	119	131	147	161	115	117	119	121	123	111	114	117	121	126	109	127	141	159	175	102	116	128	145	160	73	83	94	105	115	37514	134.518	124.237	92.3588	5250.92	-61.4962	1600.64	91	119	138	156	173	91	111	125
2020_A08_01_03	2020_A08	28190	2562	470	103	116	131	146	158	116	117	119	121	123	113	116	118	122	127	100	121	140	156	170	98	112	128	143	157	75	84	94	106	115	32093	129.905	121.742	92.9272	5152.77	-102.923	1435.76	83	112	135	154	168	87	106	124
2020_A08_01_04	2020_A08	35364	2298	449	104	115	128	144	159	114	116	118	121	123	111	114	116	121	126	108	122	137	157	175	100	111	124	142	159	72	80	89	100	110	40090	131.484	120.951	88.527	5140.44	-52.738	1632.58	85	115	134	154	174	87	106	121
2020_A08_01_05	2020_A08	27849	2018	459	96	110	127	144	155	116	117	119	122	124	111	113	116	121	125	99	118	138	156	169	91	106	124	142	153	67	78	90	102	111	32582	128.168	117.08	88.139	5017.06	11.8176	1486.5	81	107	134	154	168	81	98	119
2020_A08_01_06	2020_A08	29931	1752	458	102	116	130	145	157	114	116	118	121	124	111	114	117	122	127	101	120	139	158	172	97	112	127	143	156	73	83	92	102	109	34812	129.66	120.635	90.5551	5121.22	-77.8591	1501.6	80	111	135	155	170	85	104	123
2020_A08_01_07	2020_A08	36645	1476	436	101	115	129	142	153	115	117	119	121	124	110	112	116	120	125	104	123	140	157	169	96	111	125	139	151	71	80	89	98	106	41462	130.041	117.874	86.5609	5050.15	29.3052	1603.58	79	114	137	154	168	79	104	122
2020_A08_01_08	2020_A08	27085	1211	445	90	102	115	130	144	117	119	122	124	127	110	113	117	122	128	92	109	125	140	157	84	97	111	126	141	62	73	86	96	104	30143	119.699	108.783	84.3411	4747.55	71.2793	1301.01	81	103	122	138	155	80	93	108
2020_A08_01_09	2020_A08	26753	965	427	93.2	109	125	142	153	116	117	120	123	125	109	113	116	121	126	94	118	137	155	169	88	104	122	139	151	68	76	87	99	109	30226	128.324	116.461	87.4124	5004.87	40.1029	1504.72	79	109	134	153	167	80	99	118
2020_A08_01_10	2020_A08	31750	670	434	101	113	124	136	149	116	118	120	122	125	110	113	116	121	126	104	121	135	148	163	96	109	121	133	147	71	80	89	98	106	36946	125.465	114.153	87.2149	4927.99	47.5765	1405.73	79	111	131	145	162	80	101	117
2020_A08_02_01	2020_A08	27613	3108	733	109	121	134	148	159	114	116	118	120	122	112	116	119	123	127	107	123	141	158	171	104	117	131	146	158	78	88	98	107	114	31821	132.209	125.383	95.6443	5268.07	-165.112	1457.14	89	115	137	155	170	94	110	127
2020_A08_02_02	2020_A08	34423	2842	722	108	124	140	154	163	114	116	118	119	122	111	113	116	119	124	111	133	153	168	178	104	120	137	152	162	74	85	95	107	114	39163	141.007	128.914	93.4276	5413.03	-38.7538	1770.23	89	125	149	167	177	89	114	134
2020_A08_02_03	2020_A08	29213	2562	712	106	118	132	150	161	115	116	118	120	123	111	114	116	120	124	109	125	142	164	175	101	114	129	148	160	73	82	92	104	114	33757	133.59	123.074	91.1093	5210.29	-53.2746	1604.68	85	117	137	160	174	86	107	124
2020_A08_02_04	2020_A08	31316	2293	722	107	119	132	148	162	114	116	118	120	122	111	114	116	121	125	108	125	142	163	177	102	115	129	147	161	73	82	92	101	111	35128	135.689	125.386	91.0849	5285.74	-89.4301	1704.89	89	118	139	161	176	91	109	126
2020_A08_02_05	2020_A08	28104	2031	734	102	117	134	153	166	115	116	119	121	123	111	114	117	121	125	106	123	143	167	180	98	113	131	151	166	71	83	96	109	118	32231	134.83	124.679	93.4666	5259.24	-58.0622	1559.43	84	115	138	164	179	84	106	126
2020_A08_02_06	2020_A08	29569	1756	722	107	118	130	146	157	115	116	118	120	123	111	113	116	121	124	113	126	140	158	173	102	114	127	144	156	72	82	92	101	109	33647	133.264	122.295	89.5045	5189.55	-43.6532	1652.28	87	119	136	156	171	89	109	123
2020_A08_02_07	2020_A08	26845	1487	729	98	117	134	147	156	115	117	119	121	125	111	113	116	121	125	96	124	146	161	173	92	112	131	144	155	73	83	93	103	111	30517	133.351	122.219	91.7173	5190.39	-10.1961	1543.32	80	112	142	159	171	83	104	127
2020_A08_02_08	2020_A08	28472	1224	723	92	109	127	145	156	116	118	120	123	126	111	113	116	122	127	93	116	137	158	172	87	104	123	142	155	67	79	91	103	112	32449	127.243	116.62	89.4206	4999.56	20.2942	1397.36	76	105	132	155	171	77	97	119
2020_A08_02_09	2020_A08	28844	952	698	93	105	120	140	153	116	118	120	123	126	109	112	116	120	125	98	113	132	155	169	88	100	116	138	151	65	74	85	97	107	33197	125.323	112.674	84.6232	4881.78	88.7989	1472.73	79	105	127	152	168	80	94	112
2020_A08_02_10	2020_A08	32209	668	699	100	114	127	141	151	116	117	119	122	124	110	113	116	121	126	101	121	138	154	165	95	110	124	138	149	71	80	89	99	108	37651	126.832	116.06	87.8	4984.65	13.112	1452.47	76	110	133	151	164	79	101	119
2020_A08_03_01	2020_A08	30571	3100	991	103	119	135	150	159	115	116	118	120	123	111	114	116	119	124	108	126	146	163	175	99	115	132	148	158	72	84	94	103	111	34327	135.783	124.535	91.4405	5261.71	-42.3777	1660.72	84	118	142	161	174	87	109	129
2020_A08_03_02	2020_A08	30028	2826	991	102	114	128	142	153	115	117	119	121	123	111	113	116	119	125	105	122	140	156	168	98	110	125	140	151	68	78	88	98	106	33984	130.724	119.244	87.2956	5093.28	-9.42462	1626.62	88	113	136	154	167	88	104	121
2020_A08_03_03	2020_A08	27426	2570	984	100	114	128	144	156	116	117	119	121	124	111	113	116	119	123	105	122	140	157	172	95	110	125	142	154	69	79	90	101	110	30537	132.417	120.294	88.9046	5131.62	14.8593	1606.17	88	115	137	155	170	85	104	122
2020_A08_03_04	2020_A08	27216	2289	982	98	111	123	137	146	117	118	120	122	125	113	115	117	121	125	99	115	132	148	160	92	106	119	134	143	72	82	90	97	103	29949	125.314	115.208	88.4422	4954.05	-4.09891	1378.9	86	109	129	147	159	86	102	117
2020_A08_03_05	2020_A08	29173	2017	1002	100	115	130	142	152	116	117	119	121	123	111	112	114	117	121	108	127	144	158	168	96	111	127	140	150	69	77	87	96	105	34068	132.091	118.144	85.3146	5069.79	69.4849	1697	84	115	139	156	167	82	102	123
2020_A08_03_06	2020_A08	26881	1756	969	101	114	127	139	147	116	117	119	121	124	111	112	115	117	121	107	125	141	154	165	96	110	124	136	145	69	78	86	94	101	30849	130.519	116.834	84.7137	5029.23	68.7804	1667.88	88	115	137	152	163	84	103	121
2020_A08_03_07	2020_A08	28695	1479	988	100	111	124	139	149	115	117	119	121	124	111	113	116	119	124	103	119	136	153	166	95	107	121	137	148	67	76	85	94	102	32994	128.051	116.536	84.4215	5001.76	-4.53799	1638.96	85	111	132	151	164	85	102	117
2020_A08_03_08	2020_A08	28073	1221	974	97	113	131	145	156	114	116	118	121	124	110	112	115	119	124	100	122	144	160	174	92	109	128	143	155	69	78	87	97	105	31495	132.585	120.284	86.1232	5128.04	-3.01314	1729.06	82	111	140	158	172	82	102	125
2020_A08_03_09	2020_A08	26786	949	962	93	110	126	139	149	115	117	119	122	126	110	113	116	121	125.5	94	116	136	152	166	88	105	123	137	148	67	78	88	97	104	30915	125.736	115.469	86.8156	4959.36	-6.00147	1463.07	79	105	132	149	164	79	100	119
2020_A08_03_10	2020_A08	30816	661	982	71	90	109	125	140	117	119	122	126	130	110	113	116	121	127	79	98	120	137	151	66	85	104	121	138	54	65	77	89	101	35171	110.797	98.3093	76.5464	4387.62	184.283	1204.1	65	89	115	135	150	59	77	100
2020_A08_04_01	2020_A08	28290	3105	1257	108	124	138	150	158	115	117	118	120	122	111	113	115	118	122	116	135	151	164	174	104	120	135	148	157	73	84	95	104	112	31693	139.549	126.85	92.1347	5353.45	-9.54857	1753.62	90	125	148	162	173	88	112	132
2020_A08_04_02	2020_A08	29613	2823	1248	99	113	127	140	150	116	117	119	121	123	111	113	116	119	122	103	122	139	155	165	95	109	124	137	148	68	77	86	96	103	33446	129.744	117.21	84.986	5028.68	22.0547	1657.64	82	114	135	153	164	82	103	121
2020_A08_04_03	2020_A08	31848	2553	1266	100	117	134	149	158	115	116	118	120	123	111	113	115	118	122	105	126	148	164	174	96	113	132	147	157	70	80	91	101	110	37753	134.577	122.367	89.0204	5195.61	-4.91397	1687.02	84	114	142	161	172	83	104	126
2020_A08_04_04	2020_A08	26645	2279	1256	97	112	126	139	149	115	117	119	122	124	111	113	116	119	122	102	120	136	153	166	92	107	123	137	148	69	79	87	95	102	30012	128.533	116.513	85.689	5005.21	20.1439	1587.3	86	113	132	150	165	84	102	119
2020_A08_04_05	2020_A08	24840	2010	1264	107	121	134	147	155	115	116	118	120	123	110	112	114	117	122	112	132	149	164	173	102	118	132	145	154	73	81	89	97	105	28413	138.279	124.801	88.3791	5290.79	5.6685	1841.17	91	121	145	162	172	91	110	128
2020_A08_04_06	2020_A08	26798	1747	1243	99	110	124	138	148	115	117	119	121	123	110	111	114	117	121	106	121	138	157	167	95	106	121	136	146	66	74	82	89	96	30893	129.83	115.176	80.7212	4975.91	83.8898	1789.13	86	113	133	155	166	83	100	117
2020_A08_04_07	2020_A08	27456	1485	1240	101	114	129	143	154	114	116	118	120	123	110	112	114	118	123	105	124	143	160	171	96	111	127	141	153	67	75	85	94	103	31034	133.36	120.636	85.2101	5143.44	-1.3951	1796.62	86	115	139	158	170	85	105	123
2020_A08_04_08	2020_A08	22738	1231	1247	108	120	134	146	155	115	116	118	120	123	111	113	116	119	124	111	129	147	160	170	103	117	132	144	154	73	82	91	100	108	26500	134.944	124.258	90.3526	5254.69	-68.7746	1696.13	87	119	142	158	169	89	110	128
2020_A08_04_09	2020_A08	30433	945	1240	102	115	130	145	155	115	117	119	121	123	110	112	115	119	123	105	123	144	162	173	97	111	127	143	153	71	78	87	97	106	34635	132.915	120.148	86.8714	5129.39	20.0132	1697.8	82	115	138	160	172	84	104	122
2020_A08_04_10	2020_A08	31903	672	1240	81	98	114	128	140	116	118	121	124	128	110	113	117	121	126	87	104	123	140	155	76	93	110	125	138	59	71	81	90	97	35108	117.624	105.522	79.3539	4637.82	96.2721	1400.52	78	99	120	139	154	71	90	107
2020_A08_05_01	2020_A08	29273	3099	1531	110	126	143	162	172	114	115	117	119	122	114	117	121	126	132	101	123	147	171	182	105	122	140	162	172	83	94	105	117	125	32828	137.12	133.466	102.644	5505.27	-289.804	1444.05	82	114	142	169	181	92	114	136
2020_A08_05_02	2020_A08	29854	2831	1518	112	130	146	162	172	114	115	117	119	122	114	117	120	125	128.7	107	129	152	171	183	107	127	144	161	172	83	95	107	118	128	33329	141.588	136.526	104.242	5617.66	-262.9	1525.23	89	120	148	169	182	95	119	141
2020_A08_05_03	2020_A08	23476	2548	1518	115	131	148	163	172	114	115	117	119	121	114	116	119	122	126	118	135	155	172	185	111	127	146	162	172	79	93	106	119	126	27233	143.714	136.935	103.178	5642.34	-219.22	1612.78	93	125	150	169	183	99	119	141
2020_A08_05_04	2020_A08	29330	2276	1511	110	129	146	160	171	114	115	118	120	122	112	115	117	121	124	112	136	155	171	184	105	125	144	159	171	77	92	104	116	123	33244	143.105	134.126	100.568	5562.48	-135.647	1630.67	89	126	151	169	183	91	117	140
2020_A08_05_05	2020_A08	28207	2035	1519	114	129	148	164	175	114	115	117	119	122	113	116	117	122	125	114	136	156	176	188	110	126	145	163	175	80	93	108	119	126	32188	145.094	137.081	103.196	5652.66	-176.742	1628.02	94	125	151	173	187	97	118	141
2020_A08_05_06	2020_A08	27911	1748	1508	109	124	143	157	169	114	115	117	119	122	111	114	116	121	125	108	132	154	172	184	104	120	141	156	168	74	86	99	109	119	32066	140.648	130.983	95.5928	5460.71	-127.734	1727.8	84	118	148	169	182	88	112	136
2020_A08_05_07	2020_A08	26346	1470	1508	105	124	139	154	164	114	116	118	120	123	111	113	116	119	124	109	133	151	167	179	101	120	136	152	163	71	83	97	109	117	30059	138.67	127.735	93.8953	5365.79	-60.3489	1682.81	83	121	147	164	177	84	110	133
2020_A08_05_08	2020_A08	32688	1197	1508	95	110	127	145	157	115	117	119	122	125	111	113	116	121	125	99	116	137	157	172	90	105	124	143	156	65	78	90	101	110	37559	127.383	116.902	87.2519	5000.73	-12.3351	1505.72	76	107	131	154	170	76	97	119
2020_A08_05_09	2020_A08	27449	944	1502	71	104	134	151	162	113	115	118	123	130	111	114	117	121	126	73	107	145	165	178	65	99	131	149	162	60	75	89	101	110	32335	126.296	115.962	86.779	4950.72	2.67459	1454.86	61	91	137	162	176	57	89	124
2020_A08_05_10	2020_A08	26612	671	1507	47	59	79	103	125	119	123	129	133	137	110	115	121	126	132	47	61	84	114	135	41	54	72	98	122	50	56	65	76	94	31030	83.7546	74.4407	68.1579	3519.35	322.675	409.49	42	57	79	110	132	39	50	69
2020_A08_06_01	2020_A08	30989	3096	1804	114	130	146	161	169	114	115	116	119	121	114	116	120	123	128	107.8	134	154	169	179	110	127	144	159	169	82.8	92	105	116	125	34647	141.719	136.396	102.671	5615.09	-274.366	1598.31	91	123	149	167	178	98	120	140
2020_A08_06_02	2020_A08	27356	2834	1803	118	135	152	166	174	114	115	116	118	121	114	116	119	122	128	117	137	159	174	184	114	132	150	165	174	83	98	111	122	129	30679	147.055	141.031	106.36	5771.67	-262.804	1642.83	98	128	155	173	183	101	124	146
2020_A08_06_03	2020_A08	25225	2533	1778	112	125	142	159	174	114	115	117	120	122	114	116	119	124	128	105	127	149	169	186	107	122	140	158	174	81	93	104	115	126	29060	138.1	132.439	101.379	5483.65	-222.191	1477.2	85	116	144	166	184	92	115	135
2020_A08_06_04	2020_A08	32389	2289	1790	110	126	142	158	168	114	115	117	119	122	111	112	116	119	124	112	135	155	173	184	106	122	140	157	168	77	86	97	108	116	37613	141.947	131.001	94.8617	5469.94	-88.4393	1773.78	85	121	151	170	183	87	114	135
2020_A08_06_05	2020_A08	30652	2017	1792	110	124	140	160	172	114	115	117	119	122	112	115	117	122	126	107	130	150	172	186	105	120	138	159	172	78	89	100	113	123	34660	141.124	132.569	98.5988	5507.31	-157.778	1650.7	90	120	146	169	185	92	114	134
2020_A08_06_06	2020_A08	26252	1742	1772	105	122	137	156	167	114	116	117	120	123	111	114	117	122	127	104	126	147	168	181	101	119	134	154	166	74	87	98	109	118	29485	137.16	129.127	95.8985	5391.48	-158.797	1614.61	83	118	141	166	180	90	112	130
2020_A08_06_07	2020_A08	25649	1483	1773	108	122	139	155	166	115	117	118	120	123	114	116	118	122	126	107	126	147	164	177	103	118	136	153	165	78	89	101	114	123	29082	136.9	129.713	99.9942	5412.83	-154.711	1449.41	90	117	142	162	176	94	112	132
2020_A08_06_08	2020_A08	29201	1211	1777	104	120	135	151	166	114	116	118	120	123	111	114	117	123	128	104	125	145	163	179	100	117	133	149	166	72	83	95	106	118	33660	134.096	126.001	93.5063	5288.07	-137.472	1590.07	81	115	140	159	177	86	108	129
2020_A08_06_09	2020_A08	28414	938	1768	110	124	140	154	169	112	114	116	119	122	110	113	116	122	128	108	130	152	168	184	106	121	138	153	169	74	84	94	106	115	32624	140.916	132.173	94.395	5498.45	-181.644	1829.17	90	119	147	165	182	96	114	134
2020_A08_06_10	2020_A08	26383	668	1767	57	68	79	94	113	120	124	127	131	134	110	115	118	123	128	60	74	88	104	128	51	62	74	89	109	51	57	64	72	79	30894	85.8447	74.1623	64.7854	3538.71	346.509	617.169	51	68	85	101	125	47	59	71
2020_A08_07_01	2020_A08	29344	3085	2077	115	130	143	155	163	114	116	117	119	121	113	116	119	122	128	109	134	152	163	173	110	127	141	153	162	82	92	102	112	119	32551	140.564	133.625	99.4859	5536.25	-220.379	1644.39	95	125	149	162	172	100	121	138
2020_A08_07_02	2020_A08	28977	2824	2062	119	135	149	161	169	114	115	116	118	120	112	114	117	121	125	122	142	159	172	182	115	132	147	160	169	77	92	105	115	122	33330	145.566	137.294	100.925	5660.73	-194.067	1746.75	89	132	155	170	181	95	124	144
2020_A08_07_03	2020_A08	25686	2561	2059	117	131	145	156	166	114	115	117	119	121	112	114	117	122	126	114	137	156	169	179	112	128	143	155	166	84	92	101	111	119	29400	142.817	134.843	99.9912	5583.69	-188.352	1680.43	95	123	152	167	178	100	120	140
2020_A08_07_04	2020_A08	28417	2291	2052	115	132	149	161	171	113	114	116	118	120	112	115	117	122	128	108	134	160	174	184	111	129	148	161	171	85	94	104	114	121.4	31419	146.162	139.277	102.122	5716.56	-258.689	1762.88	93	126	156	173	183	101	124	145
2020_A08_07_05	2020_A08	31318	2017	2057	110	127	143	156	167	114	115	117	119	122	113	115	117	122	128	106	134	151	167	181	106	123	141	155	166	80	90	101	112	120	35186	140.168	132.308	98.5571	5496.12	-174.391	1631.73	87	124	148	165	180	93	117	137
2020_A08_07_06	2020_A08	30923	1744	2052	112	126	140	152	161	114	116	118	120	122	112	114	116	121	126	110	132	150	165	177	107	122	137	151	160	80	89	97	105	112	34252	140.15	130.335	95.6172	5447.13	-118.41	1705.23	92	123	148	163	176	95	116	135
2020_A08_07_07	2020_A08	30059	1461	2047	111	129	148	166	178	112	114	116	119	122	112	115	119	124	128	107	134	154	176	190	107	125	146	165	179	78	91	108	120	129	33525	144.698	138.529	103.615	5684.68	-248.716	1650.48	89	124	151	173	189	94	119	143
2020_A08_07_08	2020_A08	27722	1208	2055	101	118	131	145	157	114	116	118	120	123	112	114	117	121	127	102	123	141	155	171	96	114	129	143	157	70	82	93	103	111	31702	131.307	122.593	90.9503	5183.39	-110.128	1573.02	83	115	137	153	169	87	107	126
2020_A08_07_09	2020_A08	25401	944	2043	105	116	130	145	157	115	116	119	121	123	110	113	117	122	128	106	123	139	154	169	100	112	126	142	156	68	79	93	104	114	29491	130.563	121.854	91.1357	5164.58	-94.2679	1537.36	87	114	135	152	167	91	107	123
2020_A08_07_10	2020_A08	28025	665	2059	99	117	131	143	152	116	117	119	122	125	112	115	117	122	128	101	121	138	152	164	94	113	128	140	150	72	85	95	104	112	31945	129.096	120.486	92.9845	5120.77	-64.8363	1388.89	87	111	135	150	163	87	106	124
2020_A08_08_01	2020_A08	31076	3083	2336	104	124	144	158	168	113	114	116	118	122	113	116	119	125	132	91	124	153	168	179	99	120	142	157	168	81	89	100	111	120	34102	138.669	133.095	98.6293	5503.06	-266.232	1635.66	83	114	149	167	178	93	114	139
2020_A08_08_02	2020_A08	36515	2817	2345	110	129	144	156	166	114	115	117	119	121	111	114	117	121	127	107	134	155	168	180	106	126	142	155	166	78	89	99	110	118	40575	141.42	132.52	96.5897	5506.48	-163.16	1742.97	85	124	151	167	179	88	118	139
2020_A08_08_03	2020_A08	26489	2543	2328	117	132	147	158	166	114	115	116	118	121	112	115	117	121	126	118	139	156	170	179	113	129	145	157	166	81	93	102	111	119	28958	146.165	137.752	100.456	5682.7	-205.513	1798.28	101	132	154	168	178	104	124	143
2020_A08_08_04	2020_A08	29901	2288	2344	124	138	151	161	169	113	114	115	117	119	112	114	117	121	126	121	145	162	174	183	120	135	149	161	170	84	95	104	112	120	32672	150.326	142.269	102.129	5823.57	-250.576	1907.57	101	137	159	173	182	108	131	147
2020_A08_08_05	2020_A08	26277	2022	2325	116	126	139	151	160	115	116	118	120	122	113	116	120	125	130	110	126	144	159	171	111	122	136	148	159	85	94	102	111	118	30161	135.422	130.49	101.609	5430.8	-222.473	1388.39	95	118	140	157	169	102	117	132
2020_A08_08_06	2020_A08	31986	1743	2321	119	136	151	164	172	113	115	116	118	120	113	115	117	121	126	115	143	161	175	184	116	133	149	163	172	84	95	106	116	124	36733	147.819	140.086	103.13	5748.73	-226.014	1762.3	92	134	158	173	183	99	126	146
2020_A08_08_07	2020_A08	30603	1472	2320	117	132	146	161	173	112	114	116	118	121	112	116	119	125	130	109	133	153	173	187	113	129	144	161	174	84	94	104	114	122	34570	143.462	137.869	101.623	5661.95	-288.265	1710.1	93	122	149	171	185	101	122	141
2020_A08_08_08	2020_A08	23018	1187	2324	113	126	138	150	160	113	115	117	119	122	112	114	117	122	127	113	131	148	161	174	109	122	136	148	159	76	86	96	105	113	26332	138.535	130.453	94.7752	5443.25	-184.762	1737.39	96	124	144	159	172	101	117	133
2020_A08_08_09	2020_A08	28563	934	2333	100	113	129	143	156	114	116	118	121	124	111	114	117	122	127	99	119	139	156	171	95	109	127	141	156	71	79	89	98	108	32465	129.449	120.597	88.2389	5115.67	-112.579	1609.64	83	109	135	154	169	86	103	123
2020_A08_08_10	2020_A08	30181	659	2316	114	127	141	151	161	115	116	117	120	122	112	114	118	124	131	105	130	150	162	174	109	124	138	149	160	83	91	100	109	118	35489	135.53	129.722	99.7354	5406.86	-193.22	1443.39	83	114	145	159	172	96	115	135
2020_A08_09_01	2020_A08	29171	3090	2612	117	131	146	160	168	114	115	117	119	122	114	117	121	127	133	103	126	152	168	176	112	127	144	159	167	90	99	108	117	124	31681	140.377	137.934	106.238	5652.64	-350.971	1472.76	93	119	148	167	176	104	123	141
2020_A08_09_02	2020_A08	29070	2816	2597	110	125	137	149	160	115	116	118	120	123	112	115	119	124	130	101	125	147	160	171	105	121	135	147	158	80	89	98	108	117	32474	134.884	128.535	97.5142	5368.32	-196.515	1502.79	87	117	143	159	169	96	116	132
2020_A08_09_03	2020_A08	29236	2545	2602	109	125	139	150	161	114	116	118	120	122	113	116	121	125	131	103	125	143	156	170	105	121	136	148	160	78	91	102	111	119	33020	133.952	129.099	98.6554	5376.81	-243.051	1461.39	87	117	140	155	169	95	114	133
2020_A08_09_04	2020_A08	28443	2283	2602	117	130	142	153	164	114	115	117	119	121	111	114	117	122	127	114	135	150	166	177	112	127	140	152	164	81	89	99	109	119	32307	140.479	132.525	97.5418	5507.45	-187.551	1697.39	92	124	147	164	176	98	120	137
2020_A08_09_05	2020_A08	33253	2002	2594	115	128	143	156	166	113	114	116	118	121	111	114	118	124	130	108	129	153	170	180	111	125	141	155	166	81	90	99	108	116	37742	140.033	132.953	96.1502	5508.98	-233.821	1761.34	88	118	148	168	179	96	118	138
2020_A08_09_06	2020_A08	25890	1742	2583	116	128	142	154	164	114	116	118	120	122	112	116	119	124	131	111	129	149	164	174	112	124	139	152	163	84	95	104	113	121	29374	139.136	133.089	101.625	5521.36	-215.665	1518.84	95	121	145	162	173	102	119	136
2020_A08_09_07	2020_A08	29193	1464	2588	109	124	143	158	168	113	115	117	119	123	112	116	120	125	132	102	123	148	166	178	105	120	141	157	167	76	91	104	115	122	33290	136.807	131.81	99.5904	5463.17	-251.31	1539.84	87	114	143	164	177	93	114	136
2020_A08_09_08	2020_A08	27834	1197	2585	104	118	139	157	172	113	115	118	120	124	111	114	118	124	132	104	123	144	166	184	99	114	136	155	172	71	84	100	114	125	31314	137.483	130.533	98.1743	5437.1	-178.437	1570.83	89	115	140	163	183	93	108	132
2020_A08_09_09	2020_A08	31615	930	2588	110	126	141	156	168	114	116	118	120	123	110	114	117	122	130	110	131	149	168	182	106	123	139	154	167	78	89	101	112	121	35218	141.507	132.676	98.948	5523.33	-135.57	1652.24	94	122	146	166	181	95	116	136
2020_A08_09_10	2020_A08	31293	658	2587	68	92	128	148	158	115	116	120	125	130	113	116	120	124	128	70	92	133	157	169	63	87	124	146	157	59	73	94	106	114	35401	119.201	111.876	88.8271	4798	-40.1472	1151.85	62	85	125	155	168	57	81	118
2020_A08_10_01	2020_A08	30725	3091	2881	114	127	141	154	165	113	114	117	119	122	114	117	121	126	133	103	126	144	160	173	109	124	138	153	165	82	92	103	113	120	35022	134.784	132.246	100.686	5463.65	-340.632	1480.07	88	116	141	158	172	97	117	135
2020_A08_10_02	2020_A08	32985	2823	2895	109	123	136	151	160	114	116	118	120	122	112	114	117	123	128	106	127	145	160	172	105	119	133	149	159	77	86	96	107	115	37374	134.713	127.09	95.2213	5326.78	-156.916	1559.27	85	118	142	158	171	91	114	130
2020_A08_10_03	2020_A08	29801	2543	2864	109	124	142	159	170	114	115	117	120	122	113	116	121	127	133	98	121	146	168	181	105	120	139	158	169	83	93	104	115	124	32977	137.268	133.452	102.345	5512.32	-288.118	1467.48	88	113	142	166	180	97	115	135
2020_A08_10_04	2020_A08	31125	2272	2865	108	123	143	158	168	114	115	117	119	122	114	116	120	125	131	99	122	149	166	178	103	119	141	156	167	81	90	102	114	123	35057	137.88	133.193	101.113	5507.33	-271.081	1523.47	88	115	145	164	177	96	115	137
2020_A08_10_05	2020_A08	33032	2007	2866	114	129	141	152	161	113	115	116	118	121	112	115	119	123	128	112	133	148	161	174	110	126	139	151	161	77	90	100	109	115	35842	140.793	133.824	97.4547	5545.82	-239.634	1751.12	98	129	146	160	173	102	122	137
2020_A08_10_06	2020_A08	24572	1726	2858	116	129	142	155	166	114	116	117	119	122	112	114	119	125	132	106	129	150	166	178	112	125	139	153	165	85	93	102	112	121	27689	140.368	134.756	102.415	5572.78	-242.132	1547.65	94	121	146	164	177	104	121	137
2020_A08_10_07	2020_A08	33059	1464	2862	113	130	148	161	169	113	114	116	118	121	113	116	120	125	132	101	131	153	170	181	109	127	146	160	169	83	95	106	115	122	36570	141.318	137.329	102.984	5637.32	-323.649	1609.26	86	122	150	168	180	99	119	143
2020_A08_10_08	2020_A08	32724	1198	2857	106	122	138	154	166	113	115	117	119	122	112	116	119	123	130	102	124	143	162	179	101	119	135	152	166	74	87	99	109	119	36342	136.697	130.155	96.9676	5420.07	-213.822	1605.71	91	118	141	160	177	94	113	132
2020_A08_10_09	2020_A08	32468	919	2862	113	123	137	150	161	115	117	119	121	123	111	114	119	124	130	108	126	146	161	174	108	119	134	148	160	80	90	100	111	120	37025	135.579	128.113	98.727	5367.94	-131.784	1445.45	90	117	142	159	172	98	114	130
2020_A08_10_10	2020_A08	28699	661	2853	118	130	141	156	167	113	114	116	118	121	112	115	119	125	133	106	129	147	166	179	114	127	139	155	167	82	93	102	111	118	32365	139.457	134.672	100.675	5561.06	-283.711	1611.46	93	121	144	163	178	104	122	136
2020_A09_01_01	2020_A09	29683	3106	488	112	124	139	155	165	114	116	118	120	123	113	116	119	124	130	105	125	146	166	177	107	120	136	153	164	83	92	102	112	119	32561	138.394	132.027	100.254	5483.78	-210.307	1532.43	93	119	143	164	176	99	117	134
2020_A09_01_02	2020_A09	29521	2838	492	112	127	142	157	168	114	115	117	120	122	111	114	118	123	129	109	128	150	169	181	108	123	139	155	168	79	90	102	113	120	33102	140.419	133.207	99.5739	5526.31	-196.116	1624.88	93	120	146	166	180	97	117	136
2020_A09_01_03	2020_A09	25724	2570	487	116	130	144	160	170	113	115	117	119	122	111	114	117	122	127	114	135	154	173	186	112	126	141	160	171	81	91	102	113	121	28347	145.646	137.141	100.098	5662.8	-194.218	1785.99	98	127	151	171	185	102	121	138
2020_A09_01_04	2020_A09	29823	2297	458	108	122	139	158	169	113	115	117	120	122	112	114	117	122	127	105	125	148	170	184	103	118	137	157	170	78	87	98	109	118	33540	139.486	131.514	96.3108	5471.01	-187.548	1704.42	92	116	143	168	183	96	111	132
2020_A09_01_05	2020_A09	26297	2025	443	109	124	140	158	169	113	115	117	120	123	110	114	117	122	128	107	128	150	172	185	105	120	138	158	169	78	89	99	109	118	29621	141.518	132.335	97.1054	5509.02	-139.001	1716.79	89	120	145	170	184	94	114	134
2020_A09_01_06	2020_A09	26525	1754	459	101	118	139	159	170	113	115	117	121	124	111	114	117	123	129	97	120	148	172	186	96	114	136	158	171	75	86	98	111	120	29757	137.798	129.649	95.6588	5409.35	-160.708	1652.06	84	111	143	169	185	88	106	132
2020_A09_01_07	2020_A09	27460	1486	473	100	117	140	156	169	113	115	117	120	124	111	114	117	124	131	93	118	149	169	182	95	113	137	155	169	74	86	98	109	119	31087	136.449	129.3	95.8192	5391.25	-189.556	1616.66	84	106	144	167	181	89	106	133
2020_A09_01_08	2020_A09	27050	1220	425	115	128	143	158	170	113	115	117	119	122	109	113	117	123	128	113	132	153	172	186	111	125	141	158	170	80	90	101	111	120	30194	144.386	135.743	98.8215	5620.1	-179.182	1784.58	97	125	149	170	185	101	119	138
2020_A09_01_09	2020_A09	24512	948	448	106	121	139	157	171	114	116	119	121	124	111	114	118	124	130	104	122	146	169	184	101	116	135	155	171	78	91	104	116	125	28187	137.484	130.185	100.876	5431.2	-135.813	1432.23	89	114	140	166	183	93	109	131
2020_A09_01_10	2020_A09	23470	677	437	99	115	132	150	163	114	116	119	122	126	110	114	119	125	132	93	114	139	161	175	93	110	129	149	162	72	86	97	108	118	26337	130.971	123.587	94.6599	5213.62	-117.415	1431.96	83	106	134	158	174	86	105	125
2020_A09_02_01	2020_A09	29169	3108	750	113	126	142	156	166	114	115	117	120	122	113	116	119	123	128	111	128	150	166	177	108	122	139	155	165	82	90	100	111	121	32829	140.005	133.735	100.955	5540.54	-225.83	1576.81	96	120	145	164	176	100	117	136
2020_A09_02_02	2020_A09	31495	2829	732	111	125	145	159	167	114	115	117	119	122	112	114	118	122	128	108	129	155	172	179	106	122	143	158	166	81	91	102	113	121	35827	141.077	133.886	99.9665	5546.74	-202.65	1630.89	90	119	149	170	178	97	114	139
2020_A09_02_03	2020_A09	25454	2557	765	107	124	144	162	173	114	115	117	120	123	112	114	117	122	130	101	127	154	176	188	102	120	142	161	173	81	91	101	114	124	29005	141.548	133.718	100.023	5540.66	-175.941	1623	83	116	148	174	187	91	113	136
2020_A09_02_04	2020_A09	30804	2286	740	111	130	150	163	173	113	115	117	119	122	112	114	117	122	127	111	135	159	176	188	107	126	148	163	173	78	93	106	116	124	34232	147.508	138.899	102.095	5716.66	-186.351	1768.16	96	126	155	175	187	97	120	145
2020_A09_02_05	2020_A09	30259	2032	724	109	124	141	156	166	113	115	117	119	122	111	113	116	121	127	109	129	152	170	183	104	120	139	155	167	75	86	98	108	116	34591	140.8	131.362	94.9774	5475.2	-143.903	1774.55	93	120	146	168	181	93	113	135
2020_A09_02_06	2020_A09	27384	1754	724	106	120	137	158	170	113	115	117	120	123	111	114	117	122	128	104	123	146	171	187	101	116	134	157	171	77	87	97	108	118	31121	138.793	130.523	96.1681	5439.58	-158.215	1668.26	87	115	142	168	185	92	110	131
2020_A09_02_07	2020_A09	29066	1475	719	115	127	141	156	169	113	115	117	119	122	110	112	116	121	127	115	134	151	171	186	111	124	138	155	170	77	88	98	109	117	33396	142.696	133.247	96.7185	5538.96	-143.472	1779.84	90	126	147	168	184	96	118	135
2020_A09_02_08	2020_A09	29180	1208	694	106	124	143	163	174	112	114	116	119	123	110	112	116	122	127	104	130	155	179	192	102	121	141	163	175	76	87	98	110	120	33393	143.14	133.261	96.1872	5535.3	-133.488	1797.11	83	118	149	175	191	87	112	137
2020_A09_02_09	2020_A09	28446	945	691	111	126	143	156	168	113	115	118	120	123	109	112	116	122	130	110	134	154	170	183	106	123	141	155	168	75	88	101	112	121	33299	142.281	132.978	98.5388	5536.62	-120.498	1686.52	91	122	150	167	181	96	115	137
2020_A09_02_10	2020_A09	26554	676	710	112	129	145	159	170	113	115	117	120	123	111	114	119	124	132	105	129	153	172	184	107	125	142	158	170	84	93	104	114	125	31648	140.817	134.494	101.864	5565.46	-212.398	1562.99	87	118	147	169	183	97	117	138
2020_A09_03_01	2020_A09	27441	3107	1032	114	128	141	156	168	112	113	115	117	120	111	113	116	121	126	114	136	153	169	184	110	126	140	156	170	73	82	92	104	114	30675	143.046	134.076	91.8275	5553.63	-226.285	2027.43	92	126	150	167	183	96	119	137
2020_A09_03_02	2020_A09	26117	2834	996	114	129	142	158	170	112	113	115	117	120	110	112	115	119	125	113	137	156	174	187	110	127	140	158	171	73	82	93	104	114	30360	144.145	134.45	92.7619	5574.51	-189.757	2009.96	91	123	151	171	186	97	119	137
2020_A09_03_03	2020_A09	22816	2577	1014	129	142	157	167	176	110	112	113	116	118	110	112	115	119	124	130	151	170	185	194	126	140	157	168	178	80	89	100	110	120	26563	156.125	146.535	99.1932	5963.16	-265.354	2228	102	140	165	182	192	106	133	153
2020_A09_03_04	2020_A09	25473	2294	978	122	136	151	167	175	112	113	115	117	120	111	114	116	121	127	120	141	161	182	192	118	133	149	167	177	82	94	104	113	120	29217	149.867	141.781	101.384	5804.01	-242.979	1910.36	96	129	156	179	191	102	126	145
2020_A09_03_05	2020_A09	28343	2020	998	114	126	141	157	168	113	114	116	119	121	111	112	116	121	126	113	131.5	153	173	185	110	123	139	157	169	78	88	97	106	114	31753	143.565	133.619	95.1554	5552.76	-153.296	1868.74	94	124	148	170	184	97	118	135
2020_A09_03_06	2020_A09	26088	1754	975	120	133	148	162	171	112	113	115	117	120	111	112	116	120	124	122	141	161	177	189	117	130	146	162	172	77	88	100	109	116	29800	149.271	138.846	96.371	5723.42	-181.107	2043.14	99	131	156	175	188	102	123	143
2020_A09_03_07	2020_A09	23765	1489	1022	108	121	139	160	171	112	113	116	119	121	110	112	116	121	126	107	125	154	175	189	104	117	137	160	172	71	80	92	106	115	27421	139.741	130.192	90.9236	5426.15	-163.202	1896.45	84	115	145	171	188	89	110	132
2020_A09_03_08	2020_A09	28361	1206	987	117	130	143	158	169	112	113	115	118	120	109	111	114	119	122	124	141	158	176	190	114	128	142	158	170	72	82	93	104	112	33190	147.077	134.838	90.8954	5603.36	-118.01	2135.1	93	130	153	173	188	97	119	138
2020_A09_03_09	2020_A09	25721	941	999	102	123	138	151	161	112	114	116	119	123	111	113	117	122	127	99	129	149	163	176	97	120	136	150	161	69	79	91	103	112	30505	133.384	125.346	89.7742	5258.52	-171.796	1726.01	74	112	144	159	174	81	109	132
2020_A09_03_10	2020_A09	27989	674	957	116	132	147	163	175	111	113	115	118	121	109	112	116	121	128	112	139	159	177	191	112	130	146	163	176	77	89	100	111	120	32153	145.855	136.92	96.8323	5647.08	-195.974	1915.76	86	126	154	174	191	94	120	142
2020_A09_04_01	2020_A09	25952	3088	1301	115	126	137	156	169	112	114	116	118	120	111	113	116	122	127	114	131	146	170	185	112	123	135	155	170	72	83	94	104	114	28900	141.797	133.527	93.3201	5536.3	-232.393	1934.67	96	125	143	167	184	102	119	132
2020_A09_04_02	2020_A09	24840	2827	1302	113	127	142	160	172	112	114	116	118	120	110	112	116	121	125	112	133	154	175	189	109	124	140	160	173	73	83	96	107	115	28724	143.948	134.689	94.0414	5577.12	-202.313	1955.45	93	123	149	172	187	97	118	136
2020_A09_04_03	2020_A09	22140	2575	1265	130	143	153	165	174	110	111	113	115	117	111	112	114	116	121	137	157	169	183	194	128	142	153	166	177	80	87	96	104	112	25257	159.043	146.973	95.4995	5993.35	-222.488	2441.06	113	147	166	181	193	112	137	150
2020_A09_04_04	2020_A09	27417	2294	1283	112	126	140	156	169	111	113	115	117	120	111	112	115	119	123	115	136	153	171	188	109	124	139	156	171	71	80	91	102	111	30953	143.984	133.029	90.0294	5531.6	-159.106	2082.7	94	125	150	168	186	94	116	136
2020_A09_04_05	2020_A09	28138	2012	1271	116	129	144	165	173	112	113	115	118	120	111	112	116	119	125	116	137	158	180	192	112	126	143	165	175	77	86	97	108	115	32241	147.172	137.122	95.4773	5661.07	-185.541	2000.3	94	125	152	177	190	99	119	138
2020_A09_04_06	2020_A09	27687	1756	1254	121	135	146	161	172	112	113	115	117	119	110	112	115	119	122	128	146	161	177	191	118	133	145	161	173	76	86	96	105	112	31879	150.278	138.707	93.3866	5721.84	-169.293	2180.9	97	137	157	174	190	98	126	142
2020_A09_04_07	2020_A09	26797	1493	1266	114	127	140	152	162	112	114	116	118	120	110	112	116	120	125	119	135	152	167	178	111	124	138	152	163	70	81	91	102	111	30406	142.976	133.054	91.3149	5533.19	-179.127	2019.63	98	129	149	166	177	101	120	136
2020_A09_04_08	2020_A09	29004	1198	1255	113	124	137	156	172	112	113	116	118	121	109	111	114	119	124	116	134	152	173	193	110	122	136	156	174	69	79	90	101	112	33226	144.51	132.758	89.83	5531.41	-126.786	2091.7	97	125	148	169	191	98	116	132
2020_A09_04_09	2020_A09	25655	937	1227	120	133	148	163	175	111	113	115	117	119	109	112	116	120	125	121	142	162	180	194	117	131	147	164	176	77	86	97	108	117	30261	148.642	138.628	95.6174	5710.1	-191.775	2053.08	89	130	157	176	192	97	122	143
2020_A09_04_10	2020_A09	27754	660	1228	116	130	146	163	176	111	113	115	118	121	110	112	116	122	128	113	132	156	178	193	113	127	144	163	177	77	90	99	110	120	32058	144.114	135.765	96.6135	5603.97	-205.38	1867.54	87	121	150	174	192	93	119	140
2020_A09_05_01	2020_A09	26170	3092	1559	106	127	144	154	160	113	114	116	118	121	111	112	115	119	123	108	136	158	169	176	102	124	143	153	160	72	84	93	101	109	29551	141.534	130.247	90.2314	5443.75	-118.707	1961.73	84	123	154	168	175	87	114	139
2020_A09_05_02	2020_A09	27593	2817	1543	103	119	131	145	157	114	115	117	119	122	110	112	116	120	125	103	126	143	160	175	99	115	128	144	157	67	76	88	96	103	30758	134.719	123.452	85.247	5222.28	-90.2104	1898.43	86.7	118	141	158	173	88	110	125
2020_A09_05_03	2020_A09	24415	2556	1570	109	120	134	148	160	114	116	117	119	121	111	112	115	119	124	111	130	146	163	176	105	117	131	147	159	71	80	91	101	108	28316	136.459	125.222	88.9886	5284.55	-72.1304	1803.11	91	118	142	160	174	92	111	127
2020_A09_05_04	2020_A09	26504	2283	1534	109	120	132	146	157	114	116	117	120	122	110	111	114	119	122	113	129	147	162	175	105	117	130	144	156	69	78	89	98	104	29918	138.048	124.962	87.3562	5291.63	-21.4661	1891.36	94	122	144	160	174	93	112	126
2020_A09_05_05	2020_A09	23499	2000	1519	107	118	131	143	152	114	115	117	119	121	109	111	113	117	122	113	131	148	160	172	103.8	115	129	141	152	65	74	83	91	98	27398	135.891	121.92	81.841	5193.65	-4.93241	2021.7	89	118	144	158	171	88	109	125
2020_A09_05_06	2020_A09	24903	1748	1519	107	119	130	144	159	113	115	117	119	121	108	110	113	117	121	115	130	146	163	182	104	116	128	143	159	63	73	83	90	97	28009	138.947	123.78	80.673	5258.98	8.43069	2165.15	92	123	143	161	181	89	111	125
2020_A09_05_07	2020_A09	23183	1474	1515	108	125	138	149	157	113	114	116	118	121	109	111	114	117	123	111	135	155	167	177	104	122	137	148	157	71	79	87	95	102	26330	141.476	128.475	86.4399	5401.95	-70.8763	2079.08	91	125	151	166	175	92	114	134
2020_A09_05_08	2020_A09	23452	1205	1494	97	112	127	139	147	115	116	118	120	123	109	110	113	118	123	102	122	144	157	167	93	108	124	137	146	64	72	81	89	96	26673	130.98	117.006	80.4839	5031.69	42.4943	1869.91	83	112	139	155	166	83	102	121
2020_A09_05_09	2020_A09	25151	928	1515	107	119	131	146	157	114	116	118	120	122	108	111	114	117	123	110	131	148	163	176	103	116	129	145	157	68	75	86	97	105	29872	136.175	122.602	85.5936	5215.3	14.8496	1871.09	85	118	145	160	174	87	108	125
2020_A09_05_10	2020_A09	22489	666	1510	105	118	132	146	157	113	115	117	119	122	108	111	114	119	124	109	129	146	162	175	101	115	129	145	157	65	74	86	96	104	26273	134.935	122.769	84.7867	5209.09	-45.4502	1899.37	85	118	141	159	173	89	108	125
2020_A09_06_01	2020_A09	25131	3085	1803	109	126	141	153	162	113	115	116	118	121	111	112	116	120	125	110	131	156	169	177	106	123	139	152	162	75	83	92	103	111	28468	141.156	130.656	91.671	5457.6	-136.358	1908.29	89	120	151	167	177	94	115	135
2020_A09_06_02	2020_A09	27000	2817	1812	112	127	139	151	159	113	115	116	118	120	110	112	115	119	122	115	136	155	166	175	108	125	138	150	158	72	80	90	99	106	30406	141.774	130.009	89.0259	5443.58	-111.412	2016	90	128	152	165	174	93	118	135
2020_A09_06_03	2020_A09	28738	2539	1825	108	123	138	150	162	114	115	117	120	123	111	113	116	121	126	107	130	149	163	177	104	120	135	149	162	74	83	93	103	112	32882	137.06	127.596	92.5367	5352.23	-123.339	1720.87	88	117	144	161	175	90	112	131
2020_A09_06_04	2020_A09	26952	2275	1808	107	121	135	147	156	114	115	117	119	122	109	110	114	118	123	110	132	151	164	175	103	118	133	146	155	66	76	87	96	102	30019	139.927	125.991	85.012	5327.6	-21.9308	2051.51	93	123.5	147	163	174	92	112	130
2020_A09_06_05	2020_A09	23989	2014	1793	108	119	132	145	155	113	115	117	119	121	108	109	113	117	121	116	135	149	162	174	104	117	130	144	154	63	71	83	93	100	27543	138.557	123.531	81.9769	5252.61	22.1166	2093.14	91	124	146	160	173	89	111	127
2020_A09_06_06	2020_A09	24594	1751	1789	106	119	131	142	153	113	115	117	119	121	108	111	114	119	123	108	128	147	160	174	103	116	129	141	153	67	75	83	91	98	28566	135.383	122.988	83.3499	5218.36	-58.7781	1975.95	89	117	143	158	172	91	109	126
2020_A09_06_07	2020_A09	27124	1466	1779	102	116	130	144	154	114	115	117	119	122	108	110	114	119	124	104	126	146	162	173	98	113	128	143	153	65	74	83	92	102	31725	133.944	121.254	83.5414	5162.81	-20.7427	1895.09	84	114	141	160	172	86	106	124
2020_A09_06_08	2020_A09	26315	1201	1796	102	114	127	143	158	113	115	117	119	122	109	111	115	119	124	105	123	143	160	174	98	111	125	142	158	66	73	81	91	103	29790	133.958	121.821	83.3329	5177.07	-51.6095	1924.64	87	116	139	158	173	88	105	122
2020_A09_06_09	2020_A09	24382	926	1770	109	122	133	143	153	114	116	117	119	122	109	111	114	119	123	111	132	149	160	173	105	119	130	141	152	72	79	87	94	101	28538	136.03	123.089	85.96	5227.57	-13.5381	1867.68	87	120	145	158	171	89	111	128
2020_A09_06_10	2020_A09	22854	664	1796	114	127	139	151	161	113	114	116	118	121	109	111	114	117	122	120	139	155	168	178	110	124	137	150	161	70	79	90	100	108	26740	141.883	129.191	88.4249	5424.56	-64.8182	2017.64	87	128	152	165	177	93	116	134
2020_A09_07_01	2020_A09	40471	3098	2094	100	117	133	147	155	115	116	118	120	123	108	111	113	116	121	110	129	150	166	174	96	114	131	146	154	64	76	86	96	102	43896	140.267	124.179	84.5389	5285.15	66.6726	2028.84	94	125	147	165	174	88	109	128
2020_A09_07_02	2020_A09	37941	2821	2075	103	118	133	145	154	114	116	117	119	122	108	109	112	116	121	112	135	152	166	175	99	115	131	144	154	63	73	83	92	100	41606	141.644	124.442	81.7439	5299.97	83.7825	2175.84	94	128	149	165	174	90	111	129
2020_A09_07_03	2020_A09	36014	2540	2105	97	112	128	139	148	115	117	118	120	123	106	109	111	115	121	106	127	147	162	172	93	108	125	137	147	61	70	79	87	94	40326	135.333	116.783	77.0636	5054.05	179.701	2072.63	84	119	144	160	171	80	102	122
2020_A09_07_04	2020_A09	32004	2266	2057	99	115	133	150	159	114	115	117	120	123	108	110	112	116	121	109	129	150	170	182	95	112	131	149	159	64	74	84	94	101	36123	138.967	122.471	82.3421	5222.16	93.035	2040.37	84	120	146	167	181	81	105	127
2020_A09_07_05	2020_A09	34601	1996	2088	94	113	135	152	162	114	115	118	121	124	109	111	112	116	121	102	126	152	173	183	89	109	133	151	162	65	75	86	97	105	39013	138.853	122.505	84.2687	5221.27	103.74	1950.95	79	118	146	171	182	75	102	128
2020_A09_07_06	2020_A09	33324	1729	2090	98	116	135	147	156	114	115	117	120	123	107	109	111	114	118	111	134	154	169	179	94	113	132	146	155	62	71	82	92	100	37794	143.446	124.522	81.2061	5315.39	146.759	2222.32	94	129	151	167	178	86	109	130
2020_A09_07_07	2020_A09	34220	1473	2055	94	113	130	140	146	115	117	118	121	124	106	108	110	113	117	110	131	151	162	171	90	109	127	138	145	58	67	77	85	92	37179	139.038	118.341	76.4254	5125.86	237.638	2202.89	94.8	123	149	161	170	82	103	125
2020_A09_07_08	2020_A09	27216	1189	2042	64	80	99	121	135	118	120	123	127	131	109	112	115	118	123	73	92	113	136	152	60	76	95	117	132	50	58	69	80	93	30760	107.96	92.923	70.7807	4218.17	281.004	1263.39	62	86	109	133	151	56	72	92
2020_A09_07_09	2020_A09	30941	914	2054	63	93	115	133	145	116	118	121	126	131	106	109	112	116	121	77	107	130	153	168	59	88	111	130	144	48	61	74	86	94	34498	122.93	104.419	73.7331	4638.88	302.757	1689.43	71	101	127	150	166	58	85	108
2020_A09_07_10	2020_A09	33204	640	2036	38	47	64	110.25	135	118	121	132	136	139	111	115	121	126	130	37	48	70	124	153	32	41	58	106	133	48	53	61	74	89	36081	82.9663	71.7401	65.4395	3413.97	423.899	387.259	37	48	69	120	151	32	41	58
2020_A09_08_01	2020_A09	34890	3092	2386	104	123	141	154	161	114	115	116	119	122	108	111	113	116	120	118	139	159	172	179	100	121	139	153	160	62	76	90	100	108	38461	146.353	130.236	86.9557	5481.4	29.8015	2176.85	100	131	155	171	178	91	114	136
2020_A09_08_02	2020_A09	38413	2818	2345	106	122	137	149	157	114	115	116	119	121	108	110	112	116	124	110	136	154	169	179	103	120	135	149	157	66	77	86	93	100	43457	141.691	126.408	83.9373	5347.32	14.111	2128.95	87	127	151	168	178	88	112	131
2020_A09_08_03	2020_A09	36109	2541	2342	101	121	138	150	157	114	115	117	119	122	108	109	112	117	123	103	134	156	169	177	96	117	136	149	156	67	76	86	96	105	39959	142.361	126.683	85.1	5360.25	34.2363	2095.52	87	127	154	168	176	85	111	134
2020_A09_08_04	2020_A09	31760	2261	2336	98	114	129	144	155	114	115	117	120	123	108	110	113	117	122	105	126	145	165	177	94	111	127	143	155	64	72	81	90	98	35708	135.896	120.264	80.4483	5145.68	63.6345	2028.45	84	119	142	163	176	82	105	123
2020_A09_08_05	2020_A09	39008	2001	2348	89	113	132	145	155	115	116	118	120	124	108	110	112	115	119	100	128	151	165	175	85	110	129	144	154	58	71	82	93	101	43533	137.745	120.294	80.8106	5160.1	132.723	2041.7	85	120	147	164	174	75	103	127
2020_A09_08_06	2020_A09	33996	1723	2343	97	113	126	139	149	115	116	118	121	123	106	108	111	115	121	105	129	146	161	172	93	110	124	138	148	59	68	78	86	94	38481	135.601	117.314	77.0206	5072.43	168.634	2094.79	84	122	143	159	171	82	105	121
2020_A09_08_07	2020_A09	34344	1461	2320	98	114	129	141	149	115	116	118	121	124	106	108	111	114	119	113	132	150	163	172	94	111	127	139	148	59	69	79	88	96	38656	138.906	119.41	78.4518	5154.52	203.183	2137.96	95	124	147	162	171	85	105	124
2020_A09_08_08	2020_A09	28693	1179	2313	63	81	98	115	129	117	120	123	127	132	108	111	116	121	126	70	90	110	128	146	58	76	94	112	126	48	57	68	79	89	32265	104.887	91.2423	69.1883	4153.79	232.881	1253.67	64	85	107	126	144	56	74	92
2020_A09_08_09	2020_A09	34062	905	2328	69	89	116	135	148	115	117	120	125	131	106	110	113	117	122	80	103	133	155	168	64	85	113	133	147	51	62	74	86	97	38917	122.234	105.052	74.6108	4647.38	256.561	1654.43	70	95	128	153	167	58	80	109
2020_A09_08_10	2020_A09	29388	636	2308	59	87	115	133	143	115	117	120	125	133	106	110	113	118	123	65	100	132	153	164	53	83	112	131	141	51	61	73	83	91	33572	116.783	100.336	71.682	4474.96	264.72	1549.59	58	82	125	151	163	51	72	106
2020_A09_09_01																																			43696	139.566	127.345	90.8999	5359.1	-48.3213	1823.69	87	122	148	166	176	87	109	133
2020_A09_09_02	2020_A09	39451	2824	2628	97	118	138	154	164	114	115	117	120	123	110	112	114	119	124	101	128	152	171	183	93	115	136	154	164	66	78	91	103	111	41693	141.846	128.594	89.5939	5406.17	-37.5598	1950.61	89	121	149	170	182	86	109	133
2020_A09_09_03	2020_A09	42765	2543	2645	91	117	134	146	153	113	115	116	119	123	107	109	112	116	121	98	131	153	166	174	87	114	133	145	153	58	69	80	89	96	46270	139.017	121.987	77.5166	5207.15	65.5594	2256.23	84	121	150	165	174	76	105	130
2020_A09_09_04	2020_A09	40509	2264	2635	96	123	143	156	165	112	114	116	118	122	108	111	114	117	124	104	136	160	174	183	93	120	142	156	165	62	76	89	101	110	44892	145.617	131.547	87.4041	5503.3	-55.1473	2182.05	89	126	157	172	183	85	113	139
2020_A09_09_05	2020_A09	35063	1989	2614	89	109	131	145	154	114	116	118	120	124	108	111	114	118	124	95	121	146	162	172	85	106	129	143	153	58	71	83	94	103	38319	133.861	119.37	81.4477	5107.37	42.1368	1935.71	82	114	142	161	171	78	100	125
2020_A09_09_06	2020_A09	34485	1715	2598	90	107	132	149	158	112	114	116	120	123	108	111	114	119	125	96	115	147	168	178	86	103	131	148	158	57	70	83	93	100	38338	133.474	120.041	79.6776	5113.9	-17.3708	2020.4	77	109	141	165	178	77	97	126
2020_A09_09_07	2020_A09	35071	1456	2596	101	118	135	148	158	112	114	116	119	122	107	109	112	116	123	108	131	152	168	180	97	115	133	148	158	61	72	83	92	99	38593	140.798	125.196	81.1309	5308.13	19.1084	2207.76	86	124	149	167	179	85	109	130
2020_A09_09_08	2020_A09	34291	1183	2630	104	119	133	145	154	114	115	117	119	122	106	109	112	116	121	115	135	151	164	174	100	116	131	143	154	60	71	81	92	100	38823	140.16	123.114	80.362	5255.24	85.4471	2180.74	93	127	148	162	173	87	110	128
2020_A09_09_09	2020_A09	30454	903	2589	76	104	129	147	160	113	115	118	122	127	111	114	117	122	128	76	106	137	161	174	71	99	126	145	159	59	74	87	99	109	34314	124.524	115.465	85.0275	4929.1	-65.9662	1515.26	62	95	132	158	173	63	91	122
2020_A09_09_10	2020_A09	26669	636	2563	71	87	105	128	143	115	118	122	126	130	110	113	117	122	127	75	92	114	140	158	66	82	101	125	141	56	64	74	88	99	29709	111.29	100.296	76.9579	4443.11	101.137	1252.09	68	87	110	137	156	63	80	99
2020_A09_10_01	2020_A09	34357	3069	2896	97	111	128	144	154	114	116	118	120	123	112	114	117	122	127	97	116	137	157	167	93	107	126	143	153	67	78	89	99	106	37715	129.445	120.031	87.2289	5099.17	-106.494	1644.71	84	110	134	155	167	85	102	122
2020_A09_10_02	2020_A09	36097	2812	2909	98	118	136	151	160	114	115	117	120	123	111	113	116	119	125	103	127	149	165	175	94	114	134	149	159	65	79	91	102	111	40073	136.307	124.725	88.4583	5265.73	-58.3408	1812.07	81	117	145	163	174	82	106	131
2020_A09_10_03	2020_A09	42352	2538	2895	92	114	131	143	151	113	115	117	119	123	106	110	113	117	122	100	127	148	161	172	88	111	129	141	151	57	69	80	89	96	46751	135.128	119.217	77.4088	5111.63	57.2717	2130.72	81	116	145	160	171	76	102	126
2020_A09_10_04	2020_A09	33535	2248	2883	90	112	134	151	161	113	115	117	120	123	110	112	115	122	127	90	118	147	167	178	86	108	132	151	161	64	73	86	98	108	37143	134.023	123.183	86.0975	5204.25	-87.8636	1836.4	76	110	142	165	177	78	102	128
2020_A09_10_05	2020_A09	32853	1984	2866	88	105	125	143	154	115	116	119	122	125	110	113	116	121	126	88	112	136	157	171	83	101	122	141	153	63	74	86	97	106	36104	126.985	115.618	84.0545	4961.02	-5.36235	1610.16	75	105	133	155	170	74	97	119
2020_A09_10_06	2020_A09	34981	1719	2880	89	107	126	143	154	113	115	117	120	123	108	111	114	119	126	92	118	139	159	173	85	104	123	142	154	55	66	80	92	100	41729	129.912	116.996	78.4805	5014.26	-14.9877	1946.83	74	111	136	157	171	76	98	120
2020_A09_10_07	2020_A09	35985	1452	2884	100	121	138	151	159	113	114	116	119	122	107	110	113	117	122	109	134	155	170	180	97	118	136	150	159	61	74	86	95	102	39222	143.365	127.669	82.9795	5392.25	5.36197	2239.61	91	126	152	169	179	87	112	134
2020_A09_10_08	2020_A09	36920	1179	2888	99	118	140	155	164	113	115	117	119	123	108	112	115	119	125	104	131	155	171	181	95	115	138	154	164	65	78	92	104	113	42320	141.753	128.677	89.4648	5409.93	-34.1453	1953.86	87	123	151	169	180	85	108	135
2020_A09_10_09	2020_A09	28226	902	2847	82	107	129	147	158	113	115	118	122	127	111	114	118	124	130	79	110	136	159	172	77	102	127	146	158	63	75	89	102	111	31949	124.501	116.266	87.2865	4954.13	-77.3412	1436.41	63	98	132	156	170	62	95	122
2020_A09_10_10	2020_A09	30409	634	2882	86	98	113	129	144	115	117	120	124	127	109	113	116	121	127	89	106	124	141	159	81	94	109	126	142	60	69	78	89	98	33566	118.245	106.256	78.5558	4658.54	77.1771	1468.47	76	100	121	139	157	74	90	106
2020_A10_01_01	2020_A10	45501	3111	422	101	117	135	149	159	114	115	117	119	122	109	111	114	117	122	108	129	150	167	178	96	114	133	148	159	64	75	87	97	105	48972	138.799	124.251	84.1504	5268.17	9.99563	2022.62	87	121	146	165	177	82	107	130
2020_A10_01_02																																			49494	142.041	127.457	86.6136	5369.69	3.46217	2042.82	83	122	150	173	186	78	108	132
2020_A10_01_03	2020_A10	45285	2584	437	95	114	135	153	163	114	115	117	120	123	108	111	114	117	124	99	127	150	172	184	91	111	133	152	163	64	75	88	100	108	43706	142.123	126.537	86.2426	5354.69	44.3854	2039.99	88	123	148	171	183	84	107	131
2020_A10_01_04																																			47135	138.348	120.606	81.0586	5174.36	142.778	2045.94	87	120	146	165	176	79.4	103	127
2020_A10_01_05	2020_A10	44372	2051	440	94	112	133	147	157	114	116	118	121	124	107	110	112	116	121	102	126	151	168	179	89	109	130	146	156	61	72	83	94	101	40662	142.224	124.529	82.6246	5305.32	114.087	2143.74	94	125	150	167	179	86	108	130
2020_A10_01_06																																			44404	135.307	117.632	80.1164	5077.92	168.339	1965.14	84	117	143	162	172	77	100	123
2020_A10_01_07	2020_A10	44770	1505	429	95	112	130	146	156	114	116	118	121	124	107	109	112	115	121	106	127	148	166	178	90	108	127	144	155	62	71	82	92	100	42132	140.241	121.735	81.2524	5222.04	161.662	2099.18	93	124	145	166	178	84	105	125
2020_A10_01_08	2020_A10	34327	1188	443	72	94	115	135	153	115	117	120	124	129	108	111	114	119	124	81	104	129	153	172	67	89	111	133	152	53	62	76	91	103	41161	121.732	107.293	77.3918	4701.81	154.155	1587.72	69	94	125	152	171	61	83	109
2020_A10_01_09	2020_A10	43213	944	424	95	115	136	151	160	114	115	118	121	125	106	110	112	116	122	104	129	153	171	182	91	111	134	150	160	64	75	87	98	106	45979	140.466	122.97	84.3761	5251.82	147.893	1988.32	85	119	148	170	182	75	103	129
2020_A10_01_10	2020_A10	31160	645	432	74	89	115	142	155	114	116	120	126	131	108	112	115	120	125	82	100	127	155	172	68	84	112	140	155	57	66	79	95	106	36146	120.812	107.732	80.5997	4710.35	133.591	1437.93	72	92	121	152	170	64	80	107
2020_A10_02_01	2020_A10	43477	3117	699	101	123	141	154	162	114	115	116	118	122	109	111	112	115	120	112	138	158	173	181	97	120	140	154	162	64	76	90	100	106	46128	146.411	130.6	86.8048	5488.42	6.95439	2194.53	99	131	155	172	180	89	114	136
2020_A10_02_02	2020_A10	50865	2800	704	103	122	143	157	166	113	114	116	119	122	108	111	113	116	121	111	135	160	176	187	99	119	141	156	167	64	77	90	101	110	49278	145.419	129.839	86.7347	5458.8	9.55652	2158.33	95	124	154	173	186	86	109	136
2020_A10_02_03																																			50517	144.44	129.384	87.8442	5443.81	8.78267	2077.9	88	130	153	171	183	87	115	134
2020_A10_02_04	2020_A10	44530	2317	697	94	111	130	145	156	115	117	119	121	124	108	110	112	116	121	102	127	147	166	177	89	108	127	144	155	61	72	83	95	104	42836	138.964	121.233	82.6751	5197.45	148.234	2004.43	90	122	145	165	177	81	104	125
2020_A10_02_05	2020_A10	40933	2015	715	92	113	134	148	157	114	116	118	120	124	108	110	112	116	121	100	128	152	168	178	88	110	132	146	156	62	73	84	94	102	44934	138.461	121.313	81.8241	5188.45	122.737	2026.47	80	118	149	167	178	76	102	129
2020_A10_02_06	2020_A10	38483	1742	718	99	122	136	146	154	115	116	118	120	123	106	108	111	113	117	114	140	157	168	177	95	119	134	145	153	61	73	84	94	101	43225	145.078	125.275	82.0077	5347.83	177.275	2231.64	97	133	155	167	176	86	114	132
2020_A10_02_07	2020_A10	41510	1478	705	95	112	131	147	156	114	116	118	121	124	107	109	111	115	120	107	127	150	169	179	91	109	129	146	156	62	71	82	92	100	43981	139.859	121.357	80.7674	5205.71	162.18	2099.9	91	121	146	168	178	81	103	125
2020_A10_02_08	2020_A10	32218	1206	686	96	122	143	156	166	113	114	117	120	124	107	110	112	116	121	106	136	160	176	187	92	119	141	156	166	62	77	90	101	109	39011	147.556	130.66	87.2801	5498.6	64.5007	2181.37	92	129	157	174	186	85	114	139
2020_A10_02_09	2020_A10	44110	945	695	92	119	143	159	168	113	115	117	120	125	107	110	112	116	121	103	133	160	179	189	87	115	142	159	169	61	75	92	105	114	44820	147.812	130.215	88.8327	5488.96	106.833	2102.37	93	125	156	178	188	78	107	138
2020_A10_02_10	2020_A10	31015	645	701	97	116	135	154	166	113	115	118	121	125	108	111	114	117	122	106	127	149	171	184	93	112	133	153	166	66	76	90	102	111	35447	139.323	125.57	88.5347	5313.36	18.7719	1868.02	89	116	144	168	183	83	103	128
2020_A10_03_01	2020_A10	31518	3086	981	94	111	133	147	153	115	116	118	121	124	109	111	113	116	121	105	124	150	165	172	90	107	130	145	152	62	75	86	95	102	34927	136.165	120.365	83.8231	5155.28	98.7593	1886.24	85	115	145	164	172	80	99	127
2020_A10_03_02	2020_A10	26511	2823	966	101	114	136	150	158	115	116	118	121	123	109	111	113	116	120	112	129	153	166	177	96	111	134	148	158	66	76	88	100	108	30931	137.549	122.422	86.0991	5218.33	74.6851	1863.29	85	118	145	164	175	81	103	128
2020_A10_03_03	2020_A10	29209	2549	994	90	104	124	143	153	115	117	119	122	124	108	110	113	117	122	98	116	140	163	173	86	100	120	141	152	58	68	80	92	99	33734	128.703	113.239	78.5205	4908.74	120.535	1810.43	78	106	132	160	172	74	93	114
2020_A10_03_04	2020_A10	30420	2268	964	94	109	128	143	151	116	117	119	122	125	109	111	113	116	121	104	122	143	161	171	89	105	125	140	150	63	73	85	93	100	34194	132.707	116.814	82.868	5040.47	134.567	1776.46	83	114	138	160	170	79	98	120
2020_A10_03_05	2020_A10	29230	2003	961	85	99	116	129	138	117	118	120	123	126	109	111	114	116	119	96	112	130	146	158	80	94	112	126	136	58	66	75	84	90	33343	120.189	104.458	74.5628	4621.8	195.524	1615.6	73	103	125	143.5	157	69	88	107
2020_A10_03_06	2020_A10	28188	1740	961	86	99	117	130	139	117	118	120	123	126	109	111	114	117	121	96	112	132	147	157	81	95	113	128	136	56	68	77	86	92	31590	121.909	105.965	75.4023	4676.61	192.731	1650.76	78	104	128	146	156	72	89	109
2020_A10_03_07	2020_A10	29381	1464	957	91	106	121	134	144	116	118	120	123	125	109	111	114	117	121	99	118	137	151	163	86	101	117	132	142	60	71	81	90	97	32839	126.239	110.46	79.3184	4826.53	176.303	1659.28	78	110	133	149	162	76	95	114
2020_A10_03_08	2020_A10	26811	1195	967	93	106	119	129	139	116	118	120	122	125	108	110	113	116	120	103	120	136	147	159	89	102	115	127	137	61	69	77	84	91	30509	126.345	110.009	77.0596	4822.27	173.497	1763.44	86	112	133	146	157	81	96	112
2020_A10_03_09	2020_A10	29272	924	951	51	73	105	126	138	117	119	122	129	135	109	111	115	119	124	58	84	119	142	157	45	68	101	123	136	49	56	69	83	93	33025	106.585	91.7048	70.2192	4162.14	303.006	1205.52	53	73	112	140	155	42	63	96
2020_A10_03_10																																			16562	46.7657	43.6368	60.842	2333.69	587.214	-927.866	26	32	42	53	68	22	28	37
2020_A10_04_01	2020_A10	34417	3080	1249	95	109	124	135	143	117	118	119	121	124	110	111	114	117	122	101	121	137	151	161	90	106	121	132	140	66	74	82	90	96	37769	128.304	113.899	81.4323	4936.28	92.9671	1704.53	86	113	135	149	160	81.8	100	118
2020_A10_04_02	2020_A10	28511	2798	1236	91	106	126	139	150	116	118	120	122	125	110	112	114	117	122	98	118	138	155	168	87	102	122	137	148	62	74	86	95	102	31784	129.215	114.867	83.5685	4966.44	107.089	1644.32	84	110	135	153	167	80	96	119
2020_A10_04_03	2020_A10	24896	2556	1234	99	110	126	139	149	116	117	118	121	123	109	111	113	116	119	109	124	142	158	168	94	106	123	138	147	62	70	81	90	98	28359	131.91	115.784	79.5653	5005.59	122.309	1889.46	86	116	138	156	167	80	100	119
2020_A10_04_04	2020_A10	31057	2273	1238	95	108	121	135	145	116	118	120	122	124	109	110	113	116	121	104	123	136	152	165	90	104	118	132	143	62	69	79	89	97	34417	129.096	112.993	79.2856	4917	153.715	1782.92	84	116	134	150	163	79	99	115
2020_A10_04_05	2020_A10	27554	1998	1232	92	104	118	132	143	117	118	120	122	125	110	111	113	116	119	102	118	132	149	162	87	100	114	129	141	61	70	79	87	94	30749	125.782	109.403	77.7212	4798.08	185.009	1702.49	83	111	130	147	161	78	94	111
2020_A10_04_06	2020_A10	29115	1732	1226	92	105	124	136	145	116	117	119	122	124	109	111	113	116	119	101	119	139	154	165	88	101	120	134	144	59	71	81	89	95	32687	127.835	111.7	78.0486	4868.12	156.447	1777.88	80	110	135	152	164	75	94	117
2020_A10_04_07	2020_A10	30665	1451	1244	97	110	125	142	155	114	116	119	121	124	109	111	114	117	121	105	123	140	162	176	92	106	122	140	154	65	73	83	91	98	34562	132.478	117.124	81.2122	5042.82	98.9728	1852.41	84	113	136	158	175	81	99	118
2020_A10_04_08	2020_A10	30200	1192	1229	93	110	125	141	152	114	116	118	121	125	108	110	113	116	123	103	124	141	160	174	88	107	123	139	151	61	70	79	89	98	33673	131.838	115.815	78.732	5001.74	120.766	1918.66	78	114	138	157	173	75	99	120
2020_A10_04_09	2020_A10	29255	917	1222	47	61	96	119	132	117	120	124	132	137	110	111	116	122	126	51	67	110	135	151	41	55	92	116	130	49	57	66	79	87	32897	98.0709	84.2511	67.6261	3891.78	340.925	953.254	46	62	101	131	149	40	52	87
2020_A10_04_10	2020_A10	12691	678	1193	26	32	40	47	57	135	137	139	141	144	123	126	128	131	137	25	31	37	44	51	20	26	33	40	49	43	47	53	58	68	13700	38.3466	32.766	52.9984	1942.69	755.726	-1079.24	25	31	38	45	52	20	26	32
2020_A10_05_01	2020_A10	28927	3084	1529	103	121	136	149	160	114	115	117	119	122	110	112	114	117	122	107	133	150	167	180	98	118	134	148	160	70	80	90	98	105	32410	139.254	125.591	87.1846	5309.32	-11.2146	1930.11	86	122	147	164	178	84	110	131
2020_A10_05_02	2020_A10	29546	2810	1532	108	123	137	148	156	115	116	117	119	121	110	112	115	117	122	114	134	150	165	174	104	120	135	147	155	71	82	91	99	105	33000	139.63	126.582	88.6164	5342.76	-29.1171	1902.93	90	125	147	163	173	88.9	112	132
2020_A10_05_03	2020_A10	33833	2535	1516	94	109	129	141	150	116	117	119	122	124	110	111	113	116	119	104	122	144	160	170	89	105	126	139	149	62	74	84	93	99	37298	133.221	116.694	81.984	5040.15	145.766	1823.21	86	114	141	158	169	78	97	122
2020_A10_05_04	2020_A10	28277	2267	1504	93	107	122	143	155	116	117	119	122	124	110	111	113	117	121	100	118	138	163	175	88	102	119	141	154	65	72	82	93	102	32445	130.155	114.35	81.1676	4952.12	139.573	1743.7	81	108	133	159	174	77	95	115
2020_A10_05_05	2020_A10	29827	1995	1498	86	102	119	133	142	118	119	121	123	125	110	111	114	117	120	97	115	132	149	161	82	98	115	130	140	58	71	82	90	96	34051	122.709	107.564	79.2974	4725.73	178.016	1528.27	78	105	127	146	160	73	90	111
2020_A10_05_06	2020_A10	22408	1721	1512	94	108	122	134	142	116	117	119	121	124	109	110	112	115	118	104	122	140	154	163	89	104	119	132	140	62	70	78	85	91	25083	130.838	113.488	77.4072	4943.95	169.092	1914.09	91	114	136	152	162	83	98	116
2020_A10_05_07	2020_A10	31666	1460	1499	88	102	121	135	144	116	117	119	121	124	108	109	112	116	120	97	117	138	155	166	84	98	118	133	143	56	66	75	84	91	36053	126.794	109.692	74.0495	4804.91	178.469	1888.1	77	107	133	153	165	72	92	114
2020_A10_05_08	2020_A10	27367	1197	1498	90	107	123	137	148	114	116	118	121	124	108	111	113	117	121	97	120	138	155	169	86	103	120	135	148	59	68	78	87	95	31796	127.011	112.375	77.1326	4876.55	88.337	1825.95	77	107	133	151.25	167	74	95	115
2020_A10_05_09	2020_A10	23310	930	1500	79	99	120	137	149	116	118	120	124	127	110	112	115	119	123	88	110	132	151	164	75	94	116	134	147	56	68	83	96	105	25849	123.849	110.14	81.661	4799.26	124.313	1518.34	78	104	128	149	162	70	90	113
2020_A10_05_10	2020_A10	23230	670	1530	58	77	98	113	124	118	120	123	128	134	110	113	116	121	125	66	85	108	126	139	52	72	93	109	121	51	60	70	79	87	26458	101.246	87.943	70.0082	4038.12	270.275	1049.17	61	79	104	124	138	52	69	90
2020_A10_06_01	2020_A10	30685	3076	1778	100	114	128	139	148	115	117	118	120	123	110	112	115	119	124	104	123	140	155	167	96	110	125	137	147	67	76	85	93	99	34179	131.198	118.408	83.7302	5072.69	6.66514	1773.48	87	115	137	153	166	86	105	122
2020_A10_06_02	2020_A10	27393	2813	1779	108	121	134	147	157	114	116	117	119	122	111	112	115	118	122	113	131	147	162	175	104	118	132	145	157	72	81	91	99	105	31385	136.68	124.554	88.3982	5270.2	-40.3092	1813.47	90	120	143	159	174	90	110	128
2020_A10_06_03	2020_A10	33254	2532	1783	94	111	129	139	146	117	118	120	121	124	110	111	113	116	121	104	124	143	156	165	89	107	125	136	144	63	75	86	94	101	36912	131.378	115.739	83.1385	5004.42	138.298	1717.28	83	116	140	155	164	78	99	122
2020_A10_06_04	2020_A10	24291	2264	1759	102	117	132	144	153	115	117	118	121	123	110	111	114	118	122	104	129	147	161	171	97	114	129	142	151	70	79	88	97	103	28239	133.662	120.341	86.8369	5140.35	38.1572	1712.11	82	115	143	158	170	83	105	125
2020_A10_06_05	2020_A10	28244	2004	1767	90	105	119	135	146	117	118	120	122	125	110	111	114	117	122	95	117	133	152	165	86	101	116	132	144	63	72	81	90	98	31563	125.682	110.929	80.75	4835.32	140.653	1601.09	78	108	130	149	164	75	96	113
2020_A10_06_06	2020_A10	21590	1734	1785	95	108	124	138	146	116	117	119	121	124	109	111	112	115	120	105	121	139	157	167	90	104	120	135	144	59	71	80	88	95	25315	129.733	114.568	80.4907	4965.95	116.136	1788.89	89	110	133	154	165	83	99	116
2020_A10_06_07	2020_A10	32753	1454	1771	91	106	125	141	153	115	117	119	122	125	109	110	113	116	121	99	120	141	161	176	87	103	122	139	153	61	71	81	90	97	36551	131.158	114.965	79.4027	4974.03	136.936	1850.83	78	112	136	158	175	74	96	118
2020_A10_06_08	2020_A10	29103	1190	1769	89	105	125	138	146	116	117	119	121	124	108	111	113	116	121	98	119	143	158	166	85	102	123	136	144	60	69	79	88	95	33249	128.6	112.587	77.9667	4895.12	143.056	1815.89	75	109	138	156	165	73	94	118
2020_A10_06_09	2020_A10	27858	934	1768	86	105	127	142	152	115	117	119	122	126	109	112	116	120	126	87	114	140	158	169	81	101	123	140	150	61	72	85	96	105	30837	128.852	116.601	84.5056	5005.73	22.4927	1647.99	78	107	136	156	168	77	98	120
2020_A10_06_10	2020_A10	27586	657	1768	92	105	119	132	143	116	118	120	122	125	108	111	113	117	122	99	119	134	150	164	88	101	115	129	141	60	69	78	87	95	31703	124.881	109.302	77.5899	4788.23	161.782	1691.12	78	109	130	148	162	76	95	112
2020_A10_07_01	2020_A10	24163	3080	2049	107	127	144	158	168	113	115	116	119	122	112	114	118	124	131	97	128	154	172	183	102	124	142	157	168	82.2	92	101	110	118	26834	140.929	134.2	99.3263	5551.42	-228.823	1665.83	85	116	150	169	182	94	116	139
2020_A10_07_02	2020_A10	23216	2799	2041	111	125	141	156	170	114	116	118	120	122	112	114	117	122	127	106	127	149	171	185	106	121	138	155	170	82	90	100	112	121	25865	141.214	133.086	99.9579	5528.09	-163.001	1607.08	93	119	145	169	184	98	115	134
2020_A10_07_03	2020_A10	22787	2543	2043	110	123	142	156	167	114	115	117	120	123	111	113	117	122	127	106	124	153	171	183	105	119	140	156	166	82	90	98	108	116	25212	141.202	132.522	97.9251	5510.82	-157.632	1678.85	92	117	148	169	182	97	114	137
2020_A10_07_04	2020_A10	21611	2283	2027	108	123	142	157	167	113	114	116	119	122	111	113	116	121	126	107	127	155	173	184	104	119	140	157	168	78	85	95	106	114	24278	141.636	131.732	94.0412	5484.94	-143.043	1830.71	88	119	149	171	183	92	113	136
2020_A10_07_05	2020_A10	22088	2014	2036	107	125	142	155	168	113	115	117	119	122	111	112	116	121	126	104	129	155	171	186	102	121	140	154	169	78	86	96	107	116	25122	140.904	131.022	95.0512	5463.83	-126.479	1755.16	88	116	150	168	184	91	111	136
2020_A10_07_06	2020_A10	22889	1748	2033	102	119	134	149	162	113	115	118	120	123	111	113	116	121	126	99	123	147	164	178	97	115	132	148	162	75	83	92	102	111	25919	135.177	125.479	91.5219	5281.23	-102.511	1672.09	80	115	142	162	177	85	109	129
2020_A10_07_07	2020_A10	22572	1466	2041	114	133	151	163	172	112	114	115	118	120	111	112	115	119	125	113	141	165	181	191	110	130	150	163	172	81	89	99	108	116	25499	149.868	138.686	97.0771	5720.22	-145.389	2006.38	94	129	160	179	190	97	121	146
2020_A10_07_08	2020_A10	21389	1194	2020	99	121	145	160	171	112	113	115	119	122	109	112	114	120	127	97	128	159	177	192	95	118	144	160	172	69	81	94	104	113	25408	139.94	129.951	90.9892	5417.75	-140.412	1881.47	73	110	151	174	190	79	106	137
2020_A10_07_09	2020_A10	21056	930	2046	112.5	127	141	156	167	112	114	116	119	122	109	111	114	120	127	110	135	155	174	186	107	124	139	155	167	75	83	92	103	112	24539	141.691	131.104	91.8094	5471.46	-121.491	1911.17	81	120	149	171	184	90	115	134
2020_A10_07_10																																			12802	40.2268	35.6084	54.962	2046.51	698.704	-1038.04	25	31	38	48	58	22	27	33
2020_A10_08_01	2020_A10	22986	3074	2311	107	121	141	157	167	113	114	116	119	122	112	114	118	124	131	97	121	151	170	182	102	117	139	157	167	80	89	98	108	115	25945	138.68	132.324	97.4866	5487.15	-242.746	1664.96	88	113	146	168	181	96	112	135
2020_A10_08_02	2020_A10	23015	2791	2335	113	126	139	151	161	114	116	117	119	123	112	114	117	122	127	108	130	149	163	176	108	122	136	149	160	79	89	98	106	113	25847	139.138	130.564	96.687	5449.97	-153.32	1656.9	92	122	146	161	175	98	117	134
2020_A10_08_03	2020_A10	23376	2543	2307	105	119	140	156	166	114	115	117	120	123	111	113	117	123	127	101	120	151	172	182	100	115	138	155	166	78	86	97	106	116	26227	138.395	129.538	95.3298	5409.54	-144.652	1668.27	88	112	145	170	181	92	109	134
2020_A10_08_04	2020_A10	22221	2267	2301	103	121	140	156	164	113	114	116	119	122	111	112	116	121	125	102	124	151	173	182	99	117	138	156	164	74	84	94	103	111	24515	140.573	130.612	92.1396	5448.88	-155.117	1876.59	88	116	147	171	182	92	111	134
2020_A10_08_05	2020_A10	25030	2017	2323	109	127	142	158	168	113	114	116	119	121	111	112	116	121	126	108	133	154	175	186	105	124	140	157	169	78	86	96	106	115	28214	142.778	132.575	94.3597	5514.45	-138.727	1858.43	88	122	150	172	185	92	116	136
2020_A10_08_06	2020_A10	22897	1734	2289	105	124	144	157	167	113	114	116	119	122	110	112	116	121	127	104	129	157	174	185	101	121	142	157	167	75	84	95	105	113	26090	142.437	132.117	93.0445	5499.44	-139.497	1897.91	85	120	151	173	183	90	114	138
2020_A10_08_07	2020_A10	22645	1461	2296	102	128	148	160	168	112	114	116	118	122	110	112	116	122	128	101	134	161	175	185	98	125	147	160	169	74	86	97	108	116	26212	143.399	134.592	95.6982	5571.08	-191.427	1868.45	84	119	155	173	184	88	116	143
2020_A10_08_08	2020_A10	22385	1196	2301	104	119	137	156	169	112	114	116	119	122	110	112	116	122	128	101	124	151	173	186	100	116	135	156	170	74	81	91	103	113	25391	138.409	128.915	90.8648	5387.94	-153.294	1847.34	81	113	144	170	185	88	109	131
2020_A10_08_09	2020_A10	19022	935	2298	99	120	139	150	163	113	114	117	120	124	110	112	116	124	133	87.1	124	151	166	179	93	116	136	149	163	74	83	93	103	113	21656	134.769	126.694	92.4891	5311.29	-153.832	1660.8	73	109	146	164	178	83	108	133
2020_A10_08_10																																			13923	43.9077	39.0143	55.6099	2180.21	616.252	-867.836	30	35	42	51	60	26	31	38
2020_A10_09_01	2020_A10	23497	3069	2576	105	120	137	152	164	113	115	117	119	122	113	115	119	124	129	99	118	145	164	177	100	116	135	151	164	78	86	95	105	115	26097	135.403	129.449	95.2895	5389.14	-250.486	1639.26	88	113	140	162	176	95	111	131
2020_A10_09_02	2020_A10	26571	2802	2583	107	125	142	155	165	113	114	116	119	121	111	114	117	123	129	100	128	152	168	180	103	122	140	155	165	77	86	97	106	113	30364	138.394	130.834	94.781	5441.25	-208.995	1734.31	81	116	148	166	179	89	114	137
2020_A10_09_03	2020_A10	21603	2535	2574	112	126	141	153	161	113	114	116	118	121	112	114	117	123	128	106	127	149	166	176	108	122	139	152	161	80	88	97	104	110	24788	137.255	130.425	94.6688	5426.64	-235.5	1718.13	84	117	144	163	175	93	115	135
2020_A10_09_04	2020_A10	24878	2261	2581	110	123	136	154	168	113	115	117	120	122	113	116	120	125	130	103	122	141	165	180	106	119	133	153	168	83	90	99	108	118	27588	136.269	130.805	98.0113	5432.86	-252.597	1568.55	91	115	138	162	179	98	114	130
2020_A10_09_05	2020_A10	24266	2004	2583	104	120	135	148	158	114	115	117	119	122	110	112	116	121	127	101	126	146	165	177	99	116.25	132	147	158	74	81	89	98	106	27627	135.586	125.202	88.687	5276.67	-104.664	1803.3	86	115	142	163	176	90	109	129
2020_A10_09_06	2020_A10	23428	1729	2570	110	126	140	154	166	112	114	116	119	122	113	116	119	124	130	103	125	146	165	179	106	123	137	153	167	81	90	99	108	116	25896	137.405	132.038	97.3791	5469.96	-278.531	1649.82	88	118	143	163	178	95	117	135
2020_A10_09_07	2020_A10	23805	1465	2574	99	114	131	147	157	114	116	118	121	124	112	115	119	125	130	92	115	138	158	170	95	110	128	145	156	75	83	93	103	111	27252	128.16	121.748	92.0482	5138.86	-172.71	1452.84	78.1	106	132	156	168	85	104	123
2020_A10_09_08	2020_A10	23057	1195	2584	110	132	149	160	168	111	112	114	117	120	110	112	116	121	128	103	136	163	177	187	106	130	148	161	169	78	87	96	104	111	26771	144.01	135.754	93.5533	5602.24	-248.854	2005.16	81	119	156	175	185	92	117	144
2020_A10_09_09	2020_A10	23036	931	2595	105	119	132	147	158	112	115	117	120	123	112	115	119	123	130	100	122	139	157	172	101	116	129	145	158	76	84	93	102	109	26468	130.068	124.028	92.0357	5212.58	-210.793	1552.29	82	112	135	154	170	91	109	126
2020_A10_09_10	2020_A10	23254	649	2568	98	114	130	146	157	114	115	118	121	124	110	113	116	122	129	92	118	142	160	173	93	110	127	144	157	72	80	89	99	107	26811	127.637	118.785	88.0039	5053.25	-81.0079	1528.72	70	102	135	157	171	77	100	122
2020_A10_10_01	2020_A10	25029	3077	2874	112	126	141	154	164	113	114	116	119	121	114	116	120	124	130	102	124	147	165	175	108	123	139	153	164	83	91	100	108	116	28163	137.026	132.27	98.5309	5476.83	-291.133	1603.11	88	117	143	163	175	97	117	135
2020_A10_10_02	2020_A10	27331	2812	2852	101	120	143	158	166	113	114	116	119	123	112	114	118	123	128	95	119	153	173	181	96	116	142	158	166	77	86	98	108	116	30803	137.878	130.616	95.4485	5429.7	-211.223	1689.38	82	110	148	171	180	87	110	136
2020_A10_10_03	2020_A10	24023	2547	2844	104	123	139	155	164	113	114	117	119	123	112	114	118	124	131	94	122	147	168	179	99.2	119	137	154	164	79	88	97	106	113	26861	136.094	129.283	94.698	5387.34	-218.188	1663.89	84	112	142	166	178	90	111	133
2020_A10_10_04	2020_A10	24313	2270	2878	109	126	144	160	170	113	115	117	119	122	114	116	119	125	131	100	124	149	170	181	104	122	141	159	170	83	93	104	115	122	28076	136.862	132.247	100.899	5471.8	-263.622	1483.8	82	114	143	167	180	90	114	136
2020_A10_10_05	2020_A10	21018	2004	2839	103	125	139	152	160	114	115	117	119	122	111	113	117	122	129	96	129	149	167	175	98	121	137	150	160	74	84	96	104	111	24083	134.482	126.467	92.6464	5300.12	-163.052	1645.9	69	115	144	165	174	79	113	133
2020_A10_10_06	2020_A10	23885	1724	2868	114	132	152	162	169	112	114	115	117	120	113	116	119	124	129	107	133	161	172	181	110	129	151	161	170	84	94	104	112	119	27167	143.261	138.291	101.012	5669.42	-325.928	1748.13	88	120	156	171	180	98	119	147
2020_A10_10_07	2020_A10	25062	1465	2850	100	114	129	146	156	113	115	118	121	123	111	114	118	123	129	95	117	137	157	171	95	110	126	144	155	71	80	91	101	108	28380	128.143	120.657	88.7834	5106.75	-156.199	1569.91	76	108	133	155	169	84	104	122
2020_A10_10_08	2020_A10	25286	1181	2859	103	117	133	153	165	112	114	116	119	123	110	114	119	125	131	98	120	140	163	179	99	114	131	152	165	68	78	90	104	119	27936	134.104	127.717	91.4	5332.27	-242.025	1744.98	86	113	136	161	178	93	109	127
2020_A10_10_09	2020_A10	24907	909	2851	112	125	136	146	156	113	115	117	120	122	112	114	117	123	130	106	128	145	158	169	108	121	133	144	156	80	88	95	103	110	27572	135.079	127.922	93.8255	5353.05	-202.752	1660.62	88	121	142	156	168	97	116	131
2020_A10_10_10	2020_A10	24158	656	2843	97	115	131	144	155	113	115	117	120	124	111	113	117	122	129	89	119	141	159	171	92	111	128	143	155	71	79	89	97	104	27599	128.089	119.569	87.2576	5074.9	-118.597	1596.94	72	106	135	157	169	78	103	124
2020_A11_01_01	2020_A11	26969	3089	453	109	121	135	148	159	113	115	116	118	121	111	113	116	121	126	110	128	146	162	174	105	119	133	147	159	72	82	91	99	106	30675	137.447	127.759	89.3361	5360.11	-156.264	1888.1	92	120	143	160	173	96	113	130
2020_A11_01_02	2020_A11	24527	2828	447	116.6	129	141	152	164	113	115	116	118	120	110	112	116	119	124	124	140	153	165	178	113	126	139	151	163	73	84	94	104	113	27942	144.499	133.172	93.0637	5552.24	-121.53	1974.82	103	132	150	163	177	102	120	136
2020_A11_01_03	2020_A11	26045	2563	451	109	120	135	152	167	112	114	116	119	121	108	111	115	119	125	113	130	148	169	186	105	117	133	152	168	67	77	89	100	110	30061	140	128.587	87.9368	5394.23	-107.959	1998.62	92	121	143	165	185	94	113	129
2020_A11_01_04	2020_A11	24910	2281	431	110	125	140	151	161	113	115	117	119	122	109	111	114	117	123	118	136	154	167	178	106	122	138	150	160	70	80	91	102	111	28224	143.612	130.585	90.3581	5478.41	-52.8726	2002.08	99	127	151	165	177	96	115	135
2020_A11_01_05	2020_A11	27915	2019	437	108	119	132	147	162	113	115	117	119	122	109	111	114	117	121	118	133	148	164	182	104	116	130	146	162	66	76	85	97	106	32395	139.977	125.576	85.2963	5319.17	3.11748	2033.02	95	125	144	161	180	92	110	127
2020_A11_01_06	2020_A11	25601	1750	439	108	122	138	160	172	111	113	115	118	121	108	111	114	119	124	113	132	152	177	192	104	120	137	160	174	66	76	89	104	114	28945	145.297	133.438	88.8944	5554	-139.248	2172.07	97	124	148	174	191	96	114	133
2020_A11_01_07	2020_A11	25100	1474	438	108	118	131	146	158	113	115	118	120	123	109	112	116	121	126	113	128	143	157	174	104	114	129	144	157	67	78	89	100	109	28909	135.202	124.166	87.8717	5254.92	-72.4767	1816.81	91	120	139	155	172	93	110	125
2020_A11_01_08	2020_A11	26392	1213	439	107	118	130	143	156	112	115	118	120	123	108	111	114	119	127	110	128	143	157	173	102	114	127	142	156	69	77	86	96	106	29871	136.22	124.508	86.6394	5271.27	-63.9949	1894.75	91	121	140	156	172	96	111	125
2020_A11_01_09	2020_A11	27725	935	414	79	93	110	131	154	114	117	120	125	130	107	111	115	121	127	82	103	122	145	171	73	88	106	128	154	55	64	76	90	103	30835	119.781	106.693	77.365	4678.15	112.055	1552.19	74	97	119	142	169	69	86	104
2020_A11_01_10	2020_A11	27187	653	414	64	99	124	140	157	113	115	119	124	133	108	111	116	122	128	68	104	135	155	175	57	94	121	138	157	57	67	82	94	106	30651	122.991	110.821	80.9681	4801.12	83.5379	1529.04	59	93	130	153	174	53	86	117
2020_A11_02_01	2020_A11	27674	3082	738	102	117	130	148	162	113	115	117	119	122	111	112	115	120	126	102	125	143	163	177	98	114	128	147	162	66	75	86	98	108	30963	135.135	124.327	86.4259	5248.85	-105.025	1881.23	85	116	140	161	176	88	108	125
2020_A11_02_02	2020_A11	27768	2817	720	110	121	136	152	163	113	115	117	119	121	111	113	116	120	124	115	131	148	164	177	106	118	134	151	163	69	80	91	103	113	32565	138.814	128.928	90.8336	5399.06	-146.473	1871.41	94	123	143	161	176	96	113	130
2020_A11_02_03	2020_A11	28871	2532	724	107	122	135	151	163	113	115	116	119	121	109	112	116	121	126	106	129	149	166	179	102	119	133	150	163	70	79	90	101	110	32663	139.508	129.47	90.5534	5417.13	-146.573	1903.73	89	121	146	164	177	95	115	131
2020_A11_02_04	2020_A11	28751	2271	711	107	119	132	145	157	114	115	117	119	122	109	111	114	117	122	114	131	146	161	175	103	116	130	144	157	68	77	87	96	104	32853	137.955	124.842	86.0093	5287.46	-30.6	1952.11	94	122	143	159	174	92	110	127
2020_A11_02_05	2020_A11	29052	2003	697	112	122	136	153	164	113	114	116	119	121	108	110	112	116	122	122	137	152	173	185	109	119	134	152	164	65	74	87	99	107	32681	145.449	129.59	85.2684	5458.57	15.3348	2217.61	100	130	149	171	184	96	115	130
2020_A11_02_06	2020_A11	24358	1740	685	109	124	138	154	169	112	114	116	119	121	109	112	115	120	125	114	133	150	170	188	105	121	136	153	170	69	78	91	103	112	27833	142.346	131.097	89.8061	5474.25	-126.275	2018.8	94	125	146	166	186	93	115	133
2020_A11_02_07	2020_A11	26554	1461	691	106	119	131	144	159	113	115	117	120	122	108	111	114	119	123	113	131	145	161	178	102	116	128	143	159	67	76	86	96	105	30040	137.991	124.42	84.8994	5276	-14.3919	1987.89	92	124	142	158	176	91	111	126
2020_A11_02_08	2020_A11	24577	1179	713	116	127	142	157	169	111	114	116	118	120	107	110	114	118	124	121	138	158	175	190	112	125	140	157	170	71	80	91	102	112	29544	145.682	132.822	89.9271	5542.54	-78.0084	2099.69	91	127	152	172	188	94.3	117	136
2020_A11_02_09	2020_A11	34051	936	702	102	116	131	148	163	113	115	117	120	123	108	111	115	119	125	105	125	145	164	181	98	113	129	147	163	66	75	86	97	109	38903	135.087	123.235	85.6727	5220.28	-51.1171	1872.09	82	114	140	161	179	85	105	125
2020_A11_02_10	2020_A11	25710	651	694	91.9	113	129	143	165	112	115	118	121	126	107	111	114	119	127	93	122.75	143	159	184	86	109	126	141	166	63	75	85	96	108	29544	133.456	120.83	85.2139	5148.52	7.68915	1798.83	79	108	140	156	182	79	102	123
2020_A11_03_01	2020_A11	29573	3092	996	107	121	135	149	160	114	115	117	119	122	110	113	116	119	124	111	131	147	162	176	103	118	133	148	160	69	79	92	103	110	33562	137.806	126.776	89.8076	5336.46	-88.4305	1836.11	91	122	144	160	174	92	112	129
2020_A11_03_02	2020_A11	31005	2816	981	101	115	131	146	156	115	116	118	120	123	111	112	115	119	123	105	124	144	161	173	96	111	128	144	155	67	76	89	99	106	34918	134.185	121.706	86.7933	5177.32	-10.5018	1768.93	87	116	140	158	172	86	105	125
2020_A11_03_03	2020_A11	29081	2555	995	108	124	135	146	158	115	116	118	119	122	110	112	116	119	122	113	134	149	160	174	104	121	132	144	158	71	80	90	101	110	33506	137.414	125.238	89.2393	5293.4	-35.8138	1807.76	87	124	146	158	172	88	112	130
2020_A11_03_04	2020_A11	27278	2274	979	108	121	136	151	162	114	116	118	120	123	111	112	115	119	123	114	132	149	165	178	104	118	133	150	161	72	82	94	104	111	31048	139.59	127.28	91.9617	5364.95	-26.8393	1773.13	89	123	145	163	177	91	111	130
2020_A11_03_05	2020_A11	29820	2012	959	106	120	134	155	168	113	115	117	120	123	110	112	114	119	123	109	129	148	172	188	102	116	132	154	169	70	79	91	103	111	33534	140.078	127.354	89.5702	5360.39	-32.9855	1879.02	88	120	144	168	187	87	111	128
2020_A11_03_06	2020_A11	31727	1736	963	105	120	134	149	163	114	116	118	120	123	110	112	115	119	123	108	130	147	164	180	101	117	132	148	162	69	80	91	102	110	36125	137.447	124.665	88.59	5273.91	-9.85159	1812.45	84	121	143	162	179	83	110	128
2020_A11_03_07	2020_A11	33312	1458	974	104	119	134	150	161	114	116	118	120	123	108	111	113	117	123	111	130	151	168	181	100	115	132	148	161	68	78	89	100	108	38779	137.817	123.691	87.1437	5251.56	42.3456	1846.29	81	119	146	165	180	82	108	128
2020_A11_03_08	2020_A11	31896	1195	951	108	119	134	148	158	114	116	118	120	123	109	111	114	117	122	114	132	149	164	177	104	116	131	146	157	71	80	90	100	107	37156	136.551	122.758	87.6187	5221.86	40.3176	1788	82	120	144	162	175	83	109	126
2020_A11_03_09	2020_A11	31149	926	960	104	117	131	148	164	114	116	118	120	123	109	112	115	119	124	108	128	145	165	181	99	113	129	147	164	69	79	89	100	112	35923	135.675	123.25	88.5398	5227.61	-4.67794	1749.82	82	116	140	161	179	84	106	124
2020_A11_03_10	2020_A11	29387	661	959	103	114	127	143	155	114	116	119	121	124	108	111	115	120	125	107	124	140	158	176	98	110	124	141	155	67	77	87	97	105	33230	132.619	120.391	86.1841	5136.37	-1.19272	1735.15	85	116	136	156	174	89	105	121
2020_A11_04_01	2020_A11	29942	3085	1259	105	118	131	148	162	114	115	117	120	122	111	112	116	119	124	107	126	142	163	178	101	115	128	146	161	69	78	90	100	110	34268	134.797	123.905	88.2215	5236.88	-79.2097	1778.69	85	117	139	159	177	88	109	125
2020_A11_04_02	2020_A11	29186	2815	1255	104	118	134	152	162	114	115	118	120	122	110	112	115	119	123.5	106	129	147	167	179	100	115	131	151	161	68	78	91	103	110	33949	137.474	125.574	89.354	5300.14	-49.3081	1810.52	86	119	142	164	178	88	108	127
2020_A11_04_03	2020_A11	31030	2548	1275	103	120	136	151	163	114	115	117	119	122	111	112	115	119	124	103	131	149	166	180	98	117	134	149	162	68	80	92	103	110	35067	138.659	126.699	89.6526	5335.2	-57.0776	1845.14	87	120	145	164	179	87	110	130
2020_A11_04_04	2020_A11	29325	2265	1243	99	114	130	151	163	114	116	119	121	124	110	112	115	119	124	102	122	143	167	182	94	110	127	149	163	70	78	89	102	110	33185	135.556	123.139	89.231	5224.65	-1.19012	1712.03	86	114	139	163	180	86	104	123
2020_A11_04_05	2020_A11	30583	2006	1235	101	115	131	150	162	114	115	118	120	123	110	111	114	117	122	107	126	146	168	181	97	112	129	149	161	67	76	87	99	108	34826	137.25	123.319	86.1379	5236.09	21.3456	1879.35	87	117	142	165	179	84	105	124
2020_A11_04_06	2020_A11	33624	1731	1231	107	122	135	149	162	114	116	118	120	122	110	112	115	118	122	113	132	149	164	179	103	118	133	147	162	71	81	92	102	111	37849	139.409	126.423	89.4079	5334.96	-17.6355	1856.15	91	125	145	162	178	88	113	130
2020_A11_04_07	2020_A11	33249	1459	1233	99	112	127	144	158	114	116	119	121	124	110	112	115	119	124	102	121	141	160	176	94	108	124	142	158	68	76	86	97	107	38029	132.224	119.572	85.7318	5106.31	14.4371	1721.02	83	113	136	157	174	83	103	121
2020_A11_04_08	2020_A11	30497	1187	1226	100	112	127	146	161	115	116	119	122	124	109	111	114	119	125	102	119	141	164	180	95	107	124	144	160	69	78	87	98	108	34807	132.277	119.543	86.6865	5106.98	30.8622	1674.14	82	110	136	160	178	83	101	120
2020_A11_04_09	2020_A11	30637	918	1228	95	108	124	144	159	114	116	119	122	125	108	111	116	121	126	98	117	136	158	176	90	104	121	142	159	62	74	85	98	109	33912	130.378	118.06	85.0811	5055.43	21.6361	1682.17	82	110	133	156	175	82	99	118
2020_A11_04_10	2020_A11	28899	656	1225	103	117	134	149	160	113	115	117	120	124	108	111	114	120	126	103	126	149	167	179	98	113	132	148	160	70	79	89	99	108	32528	137.819	125.035	88.323	5292.65	-13.0276	1843.67	87.7	117	145	165	178	89	107	128
2020_A11_05_01	2020_A11	29781	3090	1527	111	127	144	158	169	114	115	117	119	121	114	116	119	122	127	108	130	152	168	180	107	124	142	157	169	81	91	102	112	121	33200	140.652	133.872	99.6896	5539.43	-225.36	1638.68	90	121	148	166	180	95	116	138
2020_A11_05_02	2020_A11	25247	2801	1531	121	134	145	157	167	113	114	116	118	120	111	114	116	121	126	118	142	155	171	183	118	132	143	157	167	82	90	99	108	116	28307	146.142	137.849	98.5541	5682.53	-224.686	1880.74	97	133	152	169	182	104	126	140
2020_A11_05_03	2020_A11	34334	2542	1527	115	133	151	164	174	113	114	115	117	120	111	112	114	118	123	121	144	166	180	190	112	131	150	164	174	76	88	99	110	120	38450	150.524	138.557	96.1156	5716.74	-127.71	2054.49	90	133	162	178	189	91	122	147
2020_A11_05_04	2020_A11	28850	2291	1517	115	132	147	159	170	113	114	115	118	120	111	112	114	117	121	121	142	163	176	188	111	130	146	159	171	77	87	96	105	114	32354	149.614	137.325	94.7952	5683.84	-119.388	2069.16	97	132	159	175	186	95	121	143
2020_A11_05_05	2020_A11	24908	2024	1504	110	126	146	159	167	113	115	117	119	122	111	112	115	119	122	116	134	159	176	186	106	123	144	159	168	76	87	98	107	115	28592	144.797	132.571	94.393	5527.7	-64.7525	1878.04	90	124	153	174	185	88	114	139
2020_A11_05_06	2020_A11	31185	1735	1518	103	123	141	156	167	114	115	117	119	122	111	112	114	118	122	109	133	154	174	184	99	120	138	155	167	70	81	94	105	114	34860	142.921	129.981	91.3457	5447.85	-45.427	1919.55	89	122	149	172	183	86	110	135
2020_A11_05_07	2020_A11	27807	1452	1513	109	125	140	154	165	112	113	115	118	121	111	112	115	119	123	111	133	153	170	184	105	123	139	154	166	72	82	91	100	108	32180	140.823	130.102	88.8093	5433.16	-147.874	2008.96	86	121	148	167	182	89	113	134
2020_A11_05_08	2020_A11	26201	1190	1502	111	126	144	160	173	114	115	117	119	122	111	113	116	120	125	113	134	158	175	189	106	123	142	159	174	78	88	99	111	122	30239	143.855	133.333	97.5625	5546.23	-98.2528	1750.2	89	122	152	172	187	93	114	137
2020_A11_05_09	2020_A11	26056	915	1506	109	124	138	152	163	114	115	117	120	123	109	112	114	121	126	108	132	151	167	181	104	120	135	150	163	75	84	93	103	112	29998	139.794	128.538	92.6462	5399.1	-67.221	1779.67	89	120	147	164	180	92	112	132
2020_A11_05_10	2020_A11	26191	655	1495	111	127	141	155	166	112	114	116	119	122	108	112	117	122	130	110	131	152	171	182	107	123	139	155	167	72	85	97	108	117	29872	140.371	131.666	94.7593	5483.36	-159.551	1785.67	87	121	146	168	181	93	115	135
2020_A11_06_01	2020_A11	28056	3080	1796	115	129	144	163	174	113	114	116	118	121	113	116	119	122	128	111	134	151	174	184	111	126	142	162	174	82	91	102	113	124	31838	142.395	136.271	100.681	5611.61	-263.8	1687.6	89	125	146	172	183	96	119	138
2020_A11_06_02	2020_A11	38784	2818	1793	99	117	133	147	158	114	115	117	120	122	112	115	119	123	129	98	121	140	156	169	95.3	114	130	146	157	69	80	92	104	114	43821	131.358	124.686	91.323	5236.21	-204.883	1623.98	85	112	137	154	168	88	108	127
2020_A11_06_03	2020_A11	34485	2544	1804	111	126	141	157	170	113	114	116	118	121	111	114	116	121	125	112	132	152	172	186	107	123	139	157	171	76	85	97	107	116	38548	142.786	133.347	95.238	5536.77	-169.292	1845.78	92	122	148	169	185	94	115	136
2020_A11_06_04	2020_A11	27169	2267	1788	111	129	150	166	176	112	114	115	118	121	112	114	116	119	124	111	136	163	182	193	107	127	149	167	177	79	88	100	111	120	30652	148.513	138.681	98.1189	5708.06	-186.033	1942.21	88	125	157	180	192	93	117	144
2020_A11_06_05	2020_A11	24922	2006	1778	114	131	149	162	172	113	114	116	119	121	112	114	116	121	124	115	137	162	177	188	109	128	147	162	173	83	92	101	111	121	28879	146.079	136.63	99.4698	5644.09	-161.472	1789.97	90	122	157	175	186	94	116	143
2020_A11_06_06	2020_A11	27263	1710	1777	109	122	136	149	160	114	115	117	119	122	111	113	116	119	123	113	132	148	163	176	105	119	133	148	160	73	81	92	102	111	31235	137.596	126.605	90.5923	5329.15	-84.0752	1789.09	88	123	143	160	174	89	112.5	129
2020_A11_06_07	2020_A11	28720	1454	1789	109	124	138	152	167	112	114	116	118	120	110	112	114	119	123	114	133	152	170	185	106	121	136	152	168	72	80	89	98	107	32430	142.367	130.664	88.5432	5462.07	-123.097	2060.15	92	124	147	168	184	94	114	133
2020_A11_06_08	2020_A11	27293	1202	1777	108	123	139	154	169	114	115	117	120	122	111	112	115	119	124	112	133	153	170	186	104	120	137	153	169	75	84	94	106	116	30979	141.423	130.133	93.7605	5446.35	-76.0215	1794.45	86	124	148	167	184	90	113	133
2020_A11_06_09	2020_A11	25750	922	1779	108	121	134	147	157	114	116	118	120	123	110	113	116	121	127	107	129	146	161	174	103	117.25	131	145	156	75	84	93	102	110	29721	135.223	125.252	92.0949	5284.76	-82.4064	1649.1	86	119	141	158	172	91	111	128
2020_A11_06_10	2020_A11	23035	649	1762	117	132	153	166	174	112	113	115	118	121	111	114	117	123	130	110	134	165	180	191	113	129	152	166	176	86	95	105	114	121	27175	146.564	139.563	101.905	5725.04	-243.84	1775.91	88	120	157	178	190	98	119	146
2020_A11_07_01	2020_A11	25419	3075	2063	118	135	151	165	175	112	113	115	117	120	114	116	119	124	132	107	137	159	175	187	114	133	150	165	176	88	97	106	116	124	28638	145.375	140.867	103.562	5749.9	-340.727	1735.69	88	123	155	173	186	99	123	146
2020_A11_07_02	2020_A11	27060	2817	2072	115	132	149	164	173	113	114	115	118	120	112	114	117	121	126	113	137	161	177	186	112	129	148	164	174	82	91	102	113	122	30723	146.727	138.808	100.152	5705.13	-236.544	1843.86	93	125	156	175	185	98	120	143
2020_A11_07_03	2020_A11	24830	2532	2045	115	134	153	166	177	112	113	115	117	121	114	116	119	124	130	104	135	161	178	190	110	131	152	167	178	84	95	106	116	124	28174	145.663	140.752	103.176	5743.82	-327.859	1744.33	83	122	156	176	189	94	123	147
2020_A11_07_04	2020_A11	32510	2277	2072	112	133	151	163	173	113	114	116	118	120	112	114	116	120	124	114	141	163	177	188	108	130	149	163	174	79	90	102	112	121	36254	148.412	138.659	98.85	5708.91	-183.788	1912.16	91	127	159	175	187	93	120	146
2020_A11_07_05	2020_A11	28052	1998	2068	113	130	145	159	172	113	114	116	118	121	112	114	116	119	124	112	137	158	174	188	109	127	144	159	173	81	89	98	108	117	31276	146.236	136.467	97.1539	5640.64	-174.704	1894.8	91	127	154	172	187	95	119	141
2020_A11_07_06	2020_A11	24967	1726	2041	102	121	138	157	168	112	114	116	119	122	112	114	117	121	127	100	126	149	169	184	98	117	136	157	169	73	84	94	106	114	29054	136.269	128.201	92.2103	5351.37	-186.161	1739.78	79	111	144	166	182	84	109	131
2020_A11_07_07	2020_A11	22639	1469	2066	118	134	152	165	176	112	114	116	118	121	113	116	119	124	130	112	135	159	174	189	114	131	150	164	177	87	98	108	117	126	26298	144.445	139.946	104.464	5720.7	-316.11	1655.09	91	123	152	171	187	100	122	145
2020_A11_07_08	2020_A11	25664	1185	2034	97	115	138	154	164	113	114	116	120	123	111	112	116	121	127	94	119	152	169	181	92	112	136	153	164	71.3	80	90	101	111	29235	135.455	125.715	89.3457	5283.25	-121.374	1777.28	79	107	145	167	180	83	103	131
2020_A11_07_09	2020_A11	28775	910	2042	105	123	140	154	165	113	115	117	120	123	111	114	119	123	128	102	126	147	165	180	100	119	138	153	165	77	88	99	109	118	33170	134.997	128.143	95.9275	5350.43	-185.951	1556.78	81	113	142	162	178	86	109	133
2020_A11_07_10	2020_A11	26616	646	2033	90	107	127	146	161	112	115	118	121	126	111	114	119	125	132	85	107	132	157	175	85	103	124	145	161	66	78	89	100	113	31039	123.799	117.993	88.5772	5002.29	-171.503	1434.2	73	98	125	153	173	75	97	119
2020_A11_08_01	2020_A11	26414	3071	2340	116	131	147	161	173	112	114	116	118	120	112	116	119	124	130	108	132	155	172	185	112	128	145	161	174	83	93	103	113	122	29817	142.704	137.798	101.124	5653.94	-318.872	1722.56	89	122	150	170	183	98	121	141
2020_A11_08_02	2020_A11	29853	2796	2344	112	132	148	163	173	113	114	116	118	121	112	114	117	121	127	106	137	159	177	187	107	129	147	162	173	81	91	102	112	121	33230	145.943	137.453	98.9951	5661.12	-211.462	1840.27	86	126	155	175	186	93	121	143
2020_A11_08_03	2020_A11	27504	2534	2330	114	132	147	162	172	112	114	115	117	120	112	115	119	123	128	108	134	156	174	186	110	129	146	162	172	83	92	101	111	119	30960	143.86	137.664	99.2759	5655.1	-293.471	1812.46	88	123	151	172	185	97	121	142
2020_A11_08_04	2020_A11	28457	2258	2323	113	130	148	163	173	113	114	116	118	120	114	116	117	122	127	109	134	157	174	187	109	127	147	162	174	81	91	103	114	121	32122	144.632	137.612	100.131	5658.69	-258.795	1782.38	90	124	152	172	186	96	119	142
2020_A11_08_05	2020_A11	31589	2003	2339	109	127	142	158	170	112	114	115	118	121	111	112	116	119	125	110	134	157	173	187	105	124	141	158	171	73	83	93	105	114	35841	143.129	132.78	92.1592	5518.64	-157.907	1966.45	85	122	152	171	185	88	115	137
2020_A11_08_06	2020_A11	24900	1713	2312	112	127	143	160	172	112	114	115	118	120	112	115	119	122	127	108	129	152	172	186	108.9	124	142	160	173	80	88	98	109	117	28426	140.881	134.135	96.25	5540.22	-263.686	1800.4	87	120	147	169	184	94	116	137
2020_A11_08_07	2020_A11	23389	1459	2329	120	133	150	167	179	111	113	115	118	121	114	116	119	125	130	111	130	158	177	191	116	130	149	167	181	87	96	106	118	128	27847	142.69	139.51	104.267	5696.33	-358.179	1626.48	87	118	150	173	190	98	121	143
2020_A11_08_08	2020_A11	25602	1196	2307	99	115	134	152	166	112	114	117	119	122	109	112	116	121	127	100	121	148	167	181	95	111	132	151	166	67	77	86	99	111	28825	136.193	125.844	87.5277	5292.6	-122.217	1884.89	83	113	142	165	180	86	106	128
2020_A11_08_09	2020_A11	29168	913	2317	119	135	152	165	179	112	114	115	118	120	112	116	118	122	128	115	139	162	179	192	115	133	151	165	180	88	96	105	116	127	33442	147.95	141.496	103.954	5783.52	-275.042	1766.56	92	128	156	176	191	100	124	146
2020_A11_08_10	2020_A11	26154	662	2305	108	125	147	166	177	111	113	115	118	121	111	114	118	125	132	98	126	155	179	192	104	122	146	166	179	77	87	100	112	122	30599	141.722	136.103	97.6811	5596.1	-304.487	1808.14	82	112	148	176	191	92	112	139
2020_A11_09_01	2020_A11	32679	3074	2599	99	112	129	149	162	111	114	116	119	122	111	114	117	122	127	98	118	137	160	174	96	109	127	148	162	62	73	87	98	109	35696	131.368	123.186	84.7057	5184.07	-208.765	1879.44	85	111	134	158	173	85	104	124
2020_A11_09_02	2020_A11	32268	2801	2604	107	123	143	161	173	111	113	115	118	121	112	115	119	124	132	98	126	151	171	185	102	120	142	161	175	74	85	98	112	123	36464	139.378	134.169	96.8139	5532.23	-307.28	1762.26	84	115	146	168	183	93	113	137
2020_A11_09_03	2020_A11	35112	2531	2618	108	123	142	159	169	112	113	115	118	120	109	112	116	119	125	112	134	154	174	185	104	121	141	159	170	67	78	92	105	114	38823	144.347	133.227	89.9255	5537.92	-157.14	2104.65	91	126	150	173	184	93	114	136
2020_A11_09_04	2020_A11	32092	2266	2600	102	121	138	152	163	112	114	116	118	121	110	112	115	119	124	105	130	152	168	180	99	118	137	152	164	66	76	88	98	108	36051	139.632	128.324	86.8352	5378.29	-126.597	2035.15	87	120	148	165	179	87	111	133
2020_A11_09_05	2020_A11	33353	1985	2600	100	114	134	155	167	111	113	115	119	122	110	113	117	122	127	100	120	144	167	182	96	111	132	154	168	63	76	89	102	113	37093	135.77	127.416	87.6851	5326.48	-210.912	1922.34	86	113	139	164	181	89	106	128
2020_A11_09_06	2020_A11	32722	1712	2592	104	120	138	153	165	112	114	116	118	121	111	114	119	124	129	100	122	147	165	178	100	117	137	152	166	70	81	93	104	115	36921	135.54	128.787	91.274	5364.97	-248.589	1800.29	84	113	143	163	177	90	110	133
2020_A11_09_07	2020_A11	30940	1449	2611	108	121	139	156	168	112	114	116	118	121	110	112	116	121	126	111	130	149	169	184	104	119	137	156	169	68	79	92	105	115	36073	138.786	129.823	90.4299	5413.24	-188.199	1907.77	84	119	144	166	182	89	111	132
2020_A11_09_08	2020_A11	31826	1184	2580	101	114	133	156	170	111	113	116	119	121	109	112	116	121	127	101	122	145	170	186	97	111	131	156	171	63	73	86	101	113	35582	137.335	127.078	86.176	5327.51	-151.198	1998.63	84	115	140	167	185	89	105	127
2020_A11_09_09	2020_A11	31799	913	2581	87	99	116	135	151	115	117	120	123	125	108	111	115	121	126	89	108	128	151	169	82	95	112	132	150	59	68	78	89	101	36195	122.034	109.225	78.6977	4759.21	74.3593	1595.18	74	100	124	148	167	75	90	108
2020_A11_09_10	2020_A11	26961	646	2568	44	61	89	119	137	116	119	125	131	136	111	116	120	125	129	50	67	96	125	143	40	55	84	115	134	46	54	66	84	100	29950	94.114	85.3474	71.8577	3891.91	175.197	757.764	48	65	93	123	142	39	56	84
2020_A11_10_01	2020_A11	32865	3071	2877	104	118	131	146	158	112	114	116	118	121	111	114	117	122	127	104	123	140	159	171	101	115	129	146	158	67	76	86	96	106	35557	133.653	125.234	85.4359	5259.53	-218.504	1942.95	90	117	138	157	170	93	110	126
2020_A11_10_02	2020_A11	31163	2804	2872	98	118	141	157	167	112	113	116	119	123	111	115	119	125	132	88	116	148	168	179	94	115	139	156	167	73	83	96	108	117	34569	134.992	129.679	94.8121	5386.43	-272.282	1655.48	78	106	144	166	178	86	105	135
2020_A11_10_03	2020_A11	36525	2530	2873	103	119	139	155	164	112	114	116	119	122	111	113	116	120	125	103	129	151	169	180	100	116	137	154	164	69	79	91	103	111	39732	141.671	130.059	90.2875	5441.54	-107.266	1959.48	90	124	148	168	179	91	112	134
2020_A11_10_04	2020_A11	32228	2251	2865	100	118	138	157	171	112	114	116	119	122	111	113	117	122	127	99	123	149	170	185	96	115	136	157	172	67	79	92	107	119	35839	138.948	130.019	91.3868	5416.98	-187.974	1874.7	86	115	145	167	184	87	109	133
2020_A11_10_05	2020_A11	33955	1991	2862	102	116	136	155	168	112	113	115	118	121	110	113	117	122	129	99	122	146	168	182	98	113	134	155	169	66	77	90	104	115	36925	137.625	129.168	89.3023	5386.24	-215.41	1928.7	87	117	142	166	181	90	109	130
2020_A11_10_06	2020_A11	33705	1715	2864	104	119	137	155	166	112	113	115	118	121	111	114	117	124	131	95	125	147	167	180	100	117	136	154	167	70	80	91	105	115	37631	135.366	128.319	90.3163	5348.89	-235.117	1820.77	76	116	143	165	178	85	111	132
2020_A11_10_07	2020_A11	34452	1451	2881	101	115	133	149	160	112	114	116	119	122	110	114	117	122	127	101	120	142	162	175	97	112	131	148	160	68	78	89	99	107	39052	132.78	124.346	87.4823	5231.8	-178.867	1803.79	85	112	137	159	174	88	106	127
2020_A11_10_08	2020_A11	30889	1178	2848	97	113	134	154	167	111	113	116	119	122	109	112	117	122	129	97	118	145	167	182	94	110	132	154	167	63	75	88	101	112	34712	135.165	126.323	86.7788	5295.94	-189.389	1925.32	84	110	139	165	181	87	104	128
2020_A11_10_09	2020_A11	28253	914	2847	93	111	128	142	156	115	117	119	122	125	109	112	115	119	125	98	121	141	157	171	88	107	125	139	154	63	74	85	98	109	31563	131.618	118.691	85.8801	5083.28	35.7	1689.94	82	113	138	155	170	82	101	122
2020_A11_10_10	2020_A11	26327	646	2839	102	115	130	147	161	112	114	117	120	123	109	112	116	122	127	104	123	141	161	176	98	112	128	146	161	64	73	86	99	108	29469	134.449	124.823	86.642	5260.34	-145.449	1883.08	88	116	137	158	174	92	108	125
2020_A12_01_01	2020_A12	33159	3091	433	105	123	141	156	164	113	115	116	119	121	111	114	116	121	127	105	130	152	169	179	101	120	139	155	164	72	85	96	106	113	36831	140.772	130.683	92.9074	5453.94	-137.546	1848.38	88	122	148	167	178	91	113	135
2020_A12_01_02	2020_A12	29640	2814	461	97	112	127	139	149	114	116	118	120	123	109	112	116	120	126	101	121	139	153	164	93	108	124	137	148	63	73	83	94	104	33290	129.52	117.801	83.2557	5044.13	-21.8283	1755.58	84	113	136	151	163	85	102	121
2020_A12_01_03	2020_A12	33933	2547	458	90	104	122	142	160	113	115	118	121	124	109	112	116	120	125	96	112	132	158	177	87	100	119	141	160	57	69	81	93	104	38322	127.14	116.073	80.6671	4972.01	-52.195	1786.83	79	105	128	154	176	80	95	115
2020_A12_01_04	2020_A12	28440	2274	473	98	112	130	149	163	113	115	118	121	123	111	114	117	122	128	97	116	137	161	177	94	108	127	147	163	67	79	90	103	113	32757	131.608	123.248	89.6148	5198.9	-147.388	1658.93	86	108	133	158	176	88	102	122
2020_A12_01_05	2020_A12	28265	2012	436	96	112	132	151	162	113	115	117	120	124	109	112	116	121	125	99	118	144	168	180	92	108	130	151	163	65	76	88	99	108	32588	133.395	121.961	85.685	5171.72	-52.4825	1809.11	81	109	136	165	179	82	100	123
2020_A12_01_06	2020_A12	32242	1734	431	98	111	132	154	166	113	115	117	121	124	110	113	116	122	128	98	115	142	168	181	93	107	130	153	166	66.1	78	90	104	114	36199	133.59	123.917	89.1126	5225.93	-102.246	1717.32	83	108	136	165	180	84	101	124
2020_A12_01_07	2020_A12	32908	1467	420	103	117	135	153	164	112	114	116	119	123	107	111	114	119	125	108	128	149	170	183	99	114	133	153	165	63	74	87	99	108	37622	138.607	125.639	84.9255	5304.52	-40.6217	2021.58	83	118	144	168	182	83.1	106	128
2020_A12_01_08	2020_A12	29601	1194	433	104	117	131	146	159	112	114	117	120	123	110	112	116	121	127	105	123	142	160	176	99	113	129	144	159	67	77	87	97	108	35160	131.721	121.731	86.0579	5158.43	-95.7086	1766.19	80	114	137	156	174	84	106	124
2020_A12_01_09	2020_A12	26167	939	427	99	110	129	146	157	113	114	117	120	123	107	111	115	119	125	106	121	141	162	174	95	107	126	145	157	60	70	82	95	107	29554	133.885	122.089	83.7455	5186.96	-58.9558	1922.33	92	115	136	159	173	91	103	122
2020_A12_01_10	2020_A12	32681	651	421	90	104	123	142	155	114	116	119	123	126	108	112	116	121	126	97	112	134	156	172	85	99	120	140	154	60	71	84	97	107	37717	126.367	113.827	82.5901	4916.46	52.2081	1618.99	80	104	129	152	170	77	93	115
2020_A12_02_01	2020_A12	30745	3085	744	102	117	136	151	162	114	115	117	120	123	111	114	117	122	127	103	121	145	164	177	97	113	133	150	162	67	81	94	104	114	34041	135.765	126.353	91.1329	5308.18	-129.206	1737.59	90	114	141	162	176	89	107	130
2020_A12_02_02	2020_A12	36431	2814	727	92	107	124	141	154	114	116	118	120	123	110	112	116	119	126	96	116	137	154	170	89	104	121	139	153	60	70	82	92	102	41103	128.028	116.288	80.9926	4987.39	-30.8974	1792.67	80	109	133	152	168	80	98	117
2020_A12_02_03	2020_A12	29280	2545	712	104	120	138	154	166	112	114	116	118	121	109	112	115	119	125	110.9	129	151	170	183	101	117	136	154	166	65	77	90	101	110	33164	140.241	128.822	87.8488	5398.69	-113.954	2012.82	91	119	145	168	182	90	110	131
2020_A12_02_04	2020_A12	30092	2278	710	100	114	132	150	163	113	115	117	120	123	111	113	116	121	125	102	121	142	164	178	96	111	130	149	163	66	79	90	101	110	33628	135.163	125.136	88.5233	5270.93	-118.673	1809.58	90	112	137	162	177	88	104	126
2020_A12_02_05	2020_A12	31639	2009	724	92	108	127	146	159	113	115	117	121	125	110	112	116	121	127	93	114	138	160	178	87	104	124	144	159	63	73	84	96	104	36405	129.526	118.966	83.6458	5068.81	-69.9848	1764.88	81	105	132	157	175	81	99	119
2020_A12_02_06	2020_A12	31025	1734	700	95	112	133	154	168	112	114	117	120	124	109	112	116	121	125	98	120	145	169	185	90	109	131	153	169	63	75	88	102	113	33771	137.619	126.09	87.2294	5306.96	-83.4031	1921.96	86	113	141	167	184	83	103	128
2020_A12_02_07	2020_A12	30780	1459	709	114	130	147	164	176	111	112	115	118	120	109	112	116	120	125	120	139	158	181	194	111	128	145	165	178	68	84	97	108	118	35843	147.639	137.095	93.3481	5659.92	-175.546	2098.66	91	129	152	178	193	93	119	141
2020_A12_02_08	2020_A12	34288	1195	704	102	115	129	143	157	113	115	117	120	123	109	112	116	122	127	109	124	140	155	170	98	111	126	141	156	62	71	83	99	114	38539	132.681	122.298	85.6924	5185.2	-91.3225	1824.22	91	118	136	153	168	91	106	123
2020_A12_02_09	2020_A12	25973	923	688	106	119	135	153	163	112	114	117	119	123	108	111	115	120	126	107	129	148	170	182	102	116	132	152	164	67	77	89	100	109	29623	138.208	126.844	87.8869	5337.2	-85.6036	1919.27	84	118	143	167	181	88	110	128
2020_A12_02_10	2020_A12	31347	651	695	108	122	139	156	166	112	114	116	119	122	109	112	116	120	126	112	131	151	170	183	104	119	137	155	166	69	80	92	104	114	36353	140.215	128.988	90.2544	5407.82	-93.4353	1906.48	88	119	146	167	182	90	109	132
2020_A12_03_01	2020_A12	27001	3080	990	100	111	124	140	153	115	117	119	122	124	111	112	115	118	123	107	122	136	154	171	95	107	120	138	152	67	76	86	96	104	30503	130.157	117.54	85.6967	5045.37	31.5497	1644.52	86	115.5	132	151	169	87	103	117
2020_A12_03_02	2020_A12	24335	2803	998	95	107	118	130	142	116	118	120	122	124	111	113	116	119	123	102	116	130	143	156	91	103	115	127	140	64	72	81	91	100	28212	122.526	110.394	81.6986	4803.59	58.1963	1510.46	81	108	127	141	154.9	82	98	112
2020_A12_03_03	2020_A12	31067	2541	984	91	103	116	130	142	117	119	120	122	125	111	113	115	118	123	99	113	128	143	156	87	99	113	126	139	63	71	79	89	98	35152	121.537	108.508	79.7423	4744.62	91.3172	1528.06	83	107	125	141	155	79	95	110
2020_A12_03_04	2020_A12	23535	2275	969	81	95	110	124	135.6	117	120	122	125	128	113	114	116	119	123	87	104	119	135	150	76	90	105	120	133	61	70	79	87	94	26248	114.754	102.612	79.3469	4542.42	125.81	1271.25	79	98	116	133	149	74	87	103
2020_A12_03_05	2020_A12	22580	2004	960	83	98	115	128	138	117	119	121	124	127	111	112	115	119	122	96	111	126	141	151	79	94	111	125	135	57	67	79	90	97	26363	118.311	104.88	78.4503	4625.06	142.462	1432.8	79	103	122	138	149	73	89	107
2020_A12_03_06	2020_A12	20670	1719	963	75	97	115	131	144	116	118	121	124	128	109	111	114	117	121	85	110	129.5	146	160	70	92	111	128	142	53	63	76	88	99	23109	122.615	107.361	77.2707	4719.54	168.557	1625.47	78	103	127	144	159	70	89	109
2020_A12_03_07	2020_A12	23997	1453	963	66	82	98	114	128	118	120	123	127	131	111	113	116	119	123	74	90	108	127	143	61	76	94	111	125	53	61	70	79	88	26486	105.178	91.7281	71.047	4170.84	230.504	1180.26	68	86	106	126	142	60	75	92
2020_A12_03_08	2020_A12	26240	1182	966	52	65	83	108	125	118	121	126	130	134	112	115	118	122	126	57	72	91	118	138	47	60	77	103	122	49	55	63	76	87	29373	91.8372	80.1315	66.8828	3741.27	284.38	798.658	53	69	89	115	136	46	59	76
2020_A12_03_09	2020_A12	22247	910	987	47	65	88	111	128	117	120	125	132	136	108	111	115	121	127	52	72	103	125	145	42	59	83	107	125	46	53	63	74	86	25238	97.3148	82.8328	65.6817	3858.93	353.49	1021.48	51	69	99	122	143	43	59	82
2020_A12_03_10	2020_A12	22906	664	988	48	58	70	85	102	122	126	130	134	137	111	115	118	122	127	53	65	81	97	113	43	52	65	79	97	47	53	59	67	76	26049	79.0976	66.2459	61.7296	3266.51	473.849	403.305	48	61	79	96	111	41	51	64
2020_A12_04_01	2020_A12	25534	3083	1254	103	117	128	139	149	116	117	119	121	124	111	113	115	119	123	107	128	141	152	165	99	113	124	136	148	72	79	88	96	104	29604	132.17	119.914	88.3786	5127.84	16.7703	1621.86	91	119	138	150	163	90	108	122
2020_A12_04_02	2020_A12	24002	2806	1246	97	109	122	133	141	117	118	120	122	124	110	112	114	117	121	108	121	135	148	157	93	105	118	131	139	63	71	82	91	99	28257	125.838	112.107	81.7052	4874.5	97.2659	1607.22	85	113	131	146	155	83	99	114
2020_A12_04_03	2020_A12	28985	2542	1244	95	111	126	139	149	116	118	119	121	124	111	112	114	117	122	102	123	139	153	166	90	107	123	136	147	64	74	85	95	104	32462	130.168	116.208	83.6977	5007.47	73.258	1694.62	84	115	136	151	164	79	102	120
2020_A12_04_04	2020_A12	23179	2271	1239	91	103	116	130	141	117	119	121	123	125	111	113	115	117	121	100	115	128	144	158	86	99	112	127	139	62	70	80	89	97	26132	123.274	109.398	80.5462	4784.04	117.378	1544.88	87	109	125	142	156	81	95	110
2020_A12_04_05	2020_A12	25072	2008	1241	97	108	120	134	145	116	118	120	122	125	110	112	114	117	121	106	121	134	148	163	92	104	116	131	143	64	73	82	92	100	28899	126.961	112.511	82.2145	4891.16	124.924	1605.3	85	114	131	145	161	83	100	114
2020_A12_04_06	2020_A12	22454	1731	1268	94	107	119	130	141	116	118	120	122	124	110	111	114	116	119	104	121	134	146	161	89	104	115	127	139	62	69	78	86	93	25729	126.445	111.279	78.4794	4854.69	125.767	1738.23	86	113	131	144	159	81	99	113
2020_A12_04_07	2020_A12	23417	1469	1228	94	105	118	131	143	115	117	120	122	124	109	111	114	116	119	105	119	133	148	161	90	102	115	129	141	60	67	76	86	94	27143	125.939	110.51	77.2247	4827.38	135.206	1762.86	83	112	129	146	159	80	97	112
2020_A12_04_08	2020_A12	25787	1198	1229	59	80	100	124	139	117	119	122	127	132	111	113	116	121	126	62	85	112	137	154	54	74	96	121	137	53	60	70	83	95	28557	106.403	94.106	72.7062	4230.02	183.472	1176.26	56	80	108	134	153	52	71	94
2020_A12_04_09	2020_A12	23533	920	1238	72	88	105	124	136	116	119	121	125	129	108	111	114	117	122	82	101	120	141	155	67	84	101	121	134	50	59	69	80	90	26689	114.707	99.0086	71.1655	4436.12	228.207	1540.75	72	95	116	138	154	64	81	99
2020_A12_04_10	2020_A12	22525	657	1234	52	65	85	108	125	118	121	126	131	136	110	113	116	121	127	57	73	96	119	140	47	60	80	104	122	47	54	64	76	87	24501	95.4808	81.6355	66.2402	3815.41	341.286	938.675	55	71	94	118	138	46	59	79
2020_A12_05_01	2020_A12	26505	3075	1534	117	132	146	160	173	113	114	116	118	120	113	115	117	121	126	115	138	155	170	185	113	129	144	160	174	80	90	100	113	123	29434	145.764	138.214	100.048	5686.66	-245.329	1824.78	94	130	152	168	185	100	123	141
2020_A12_05_02	2020_A12	26759	2802	1519	108	123	138	162	175	112	114	116	118	121	112	114	117	121	127	105	129	148	176	190	105	121	136	162	176	74	84	95	109	120	30177	140.723	132.409	93.9218	5490.94	-209.007	1848.82	83	120	143	172	189	89	114	132
2020_A12_05_03	2020_A12	28499	2528	1520	110	124	139	156	169	112	113	116	118	121	111	112	115	120	126	112	133	150	171	187	107	121	137	156	170	71	81	92	102	111	31886	142.235	132.193	91.0086	5498.32	-172.956	1992.59	89	125	146	168	186	94	116	134
2020_A12_05_04	2020_A12	30456	2266	1518	116	131	145	158	169	112	114	116	118	120	112	114	116	119	124	117	139	157	172	186	112	128	143	158	170	80	87	97	106	113	33968	146.682	136.705	95.595	5649.63	-187.776	1979.16	95	130	154	171	185	97	122	141
2020_A12_05_05	2020_A12	25276	1994	1523	110	122	134	150	165	112	115	117	119	121	111	112	115	119	124	114	131	146	166	184	107	119	132	149	165	73	81	90	99	107	28693	139.941	128.976	89.7502	5406.16	-119.253	1928.01	94	123	142	163	182	97	114	129
2020_A12_05_06	2020_A12	24521	1741	1501	109	123	138	156	168	111	113	115	118	120	110	111	114	119	124	112	132	152	174	188	106	120	137	157	170	70	79	89	98	107	27638	142.862	131.596	88.313	5485.33	-148.575	2101.12	90	122	147	171	186	93	114	133
2020_A12_05_07	2020_A12	26381	1471	1500	109	123	142	158	169	112	114	116	119	121	111	112	116	119	122	113	131	154	173	189	105	120	140	157	170	72	82	94	104	112	30388	141.896	130.87	91.4362	5460.22	-119.939	1923.88	87	120	148	171	187	88	111	134
2020_A12_05_08	2020_A12	25080	1195	1494	95	111	129	148	164	113	115	118	121	124	110	112	115	121	125	99	120	139	163	183	91	107	126	146	165	65	75	87	99	108	28080	133.663	122.024	86.578	5177.35	-42.0308	1775.61	82	113	135	160	181	83	102	122
2020_A12_05_09	2020_A12	27868	925	1503	88	112	133	153	169	112	114	117	121	125	109	112	115	121	127	93	116	145	169	188	84	108	131	152	170	61	76	89	102	112	31073	135.286	124.002	87.116	5233.17	-64.4717	1824.69	77	107	140	166	187	77	100	127
2020_A12_05_10	2020_A12	27016	638	1495	62	87	119	136	152	114	116	120	126	133	111	114	117	122	126	66	93	127	148	166	56	82	116	134	151	56	65	80	94	104	30839	115.788	105.274	79.8888	4597.31	65.3496	1312.79	61	83	121	146	164	54	76	111
2020_A12_06_01	2020_A12	26760	3066	1800	114	128	140	155	171	113	114	116	119	121	113	116	119	123	128	109	130	146	166	184	110	125	138	154	172	79	90	100	110	121	30727	138.78	133.306	98.6734	5512.41	-271.975	1646.34	89	121	142	162	183	96	118	135
2020_A12_06_02	2020_A12	24302	2813	1787	112	130	148	163	176	112	113	115	118	120	112	114	117	122	127	108	132	160	177	192	108	127	147	163	178	81	90	100	110	120	27800	145.235	137.746	98.3658	5662.15	-256.628	1866.49	89	121	154	174	191	94	118	143
2020_A12_06_03	2020_A12	31534	2534	1794	110	123	137	155	170	112	114	117	119	122	112	114	117	123	128	105	124	147	168	187	106	119	135	154	171	78	86	96	106	116	35281	138.412	130.827	94.8234	5441.43	-205.09	1729.81	88	116	142	165	185	92	114	131
2020_A12_06_04	2020_A12	30956	2259	1805	113	128	143	159	171	112	114	116	118	121	112	114	117	121	126	110	130	153	172	187	109	124	141	158	172	82	89	98	108	116	34449	143.768	135.676	97.1216	5603.53	-229.908	1845.87	94	123	149	169	186	98	119	138
2020_A12_06_05	2020_A12	25106	1997	1779	109	123	141	158	172	112	114	116	119	121	111	112	116	120	124	109	132	152	172	190	104	120	139	157	173	74	83	95	106	114	28751	142.069	132.14	93.36	5497.56	-155.774	1880.69	89	120	147	169	188	92	112	135
2020_A12_06_06	2020_A12	27595	1744	1775	107	124	142	160	170	111	113	115	118	120	111	112	116	119	125	108	134	155	175	188	104	121	141	160	172	69	81	93	103	113	31197	142.704	132.648	90.6875	5507.29	-179.398	2021.42	85	122	150	172	186	88	114	136
2020_A12_06_07	2020_A12	25628	1462	1777	110	130	146	160	170	112	114	116	118	121	111	112	116	118	122	117	141	160	175	187	107	128	145	160	171	72	85	97	109	117	29270	147.249	135.868	95.2761	5631.54	-128.904	1978.96	94	130	156	173	186	94	118	141
2020_A12_06_08	2020_A12	25917	1188	1781	110	126	145	162	176	111	113	115	118	121	110	112	116	120	125	113.6	134	156	178	194	106	123	144	162	178	74	84	96	108	117	29875	145.702	135.69	94.4376	5612.94	-176.601	1985.69	91	123	151	174	192	94	114	139
2020_A12_06_09	2020_A12	32440	914	1779	91	112	142	163	175	111	113	116	120	125	109	112	115	120	127	92	120	153	180	193	86	108	140	163	177	61	75	93	108	118	38395	138.174	127.334	89.8843	5335.58	-82.6831	1830.47	73	106	143	176	192	74	98	132
2020_A12_06_10	2020_A12	25194	645	1764	108	122	142	163	175	111	113	116	119	121	109	112	116	122	127	106	126	154	179	193	103	119	140	164	177	75	83	94	107	117	29879	140.986	132.303	93.4893	5490.93	-191.097	1861.05	83	113	146	175	191	90	110	133
2020_A12_07_01	2020_A12	21856	3078	2047	108	124	142	158	168	112	114	116	118	122	112	114	118	124	130	100	125	150	171	183	104	121	140	157	168	79	88	99	108	115	23775	140.916	134.585	97.1163	5558.15	-274.361	1780.21	89	118	146	170	182	97	116	137
2020_A12_07_02	2020_A12	25120	2800	2076	110	123	137	151	166.1	113	114	116	119	121	111	113	116	120	125	111	130	148	165	183	106	120	135	150	167	73	82	92	103	113	28755	139.15	129.661	91.5335	5417.57	-161.648	1861.21	89	121	144	162	181	96	113	131
2020_A12_07_03	2020_A12	28485	2545	2054	101	117	133	151	163	112	114	116	119	122	110	112	115	120	125	102	122	148	169	184	97	113	131	150	164	70	78	86	95	104	32277	136.965	125.305	85.4531	5279.44	-89.4912	1959.17	81.6	113	142	166	182	84	107	127
2020_A12_07_04	2020_A12	29125	2268	2062	104	119	133	149	159	112	114	116	118	121	109	111	113	117	121	111	132	149	167	179	101	116	131	148	160	66	74	83	93	101	33493	138.149	124.246	82.0069	5261.32	-30.928	2105.25	84	121	145	163	178	85	107	128
2020_A12_07_05	2020_A12	22391	1987	2051	115	126	138	151	166	112	114	116	118	120	110	112	115	119	122	118	136	151	168	186	111	124	137	151	167	72	81	90	98	106	25950	142.85	131.15	88.3981	5476.95	-132.1	2088.2	92	127	147	166	183	95	117	133
2020_A12_07_06	2020_A12	27319	1714	2050	92	105	120	140	156	114	116	119	122	125	110	112	115	119	123	98	114	132	155	175	87	101	117	138	156	61	71	82	93	103	30899	127.86	114.8	81.6591	4947.89	43.4869	1708.56	82	108	128	152	173	79	96	113
2020_A12_07_07	2020_A12	16937	1460	2030	77	93	110	128	145	116	118	121	124	128	108	111	115	119	124	89	104	122	141	160	72	89	106	125	144	51	61	75	88	99	19295	117.584	104.02	75.9942	4592.72	139.894	1513.01	77	99	119	138	158	67.4	86	103
2020_A12_07_08	2020_A12	23695	1192	2067	40	53	93	122	140	115	118	124	135	138	109	112	118	124	128	42	57	105	135	156	34.4	46	89	119	139	46	53	64	80	92	26536	95.675	83.4667	67.184	3833.95	310.699	888.806	39	54	98	132	154	33	45	85
2020_A12_07_09	2020_A12	25451	917	2077	42	52	68	101	129	117	122	130	135	138	112	115	120	125	128	43	55	77	111	140	36	46	63	97	127	47	53	61	72	89	28672	82.299	71.7487	64.9393	3420.03	371.874	435.077	40	53	74	107	137	36	45	62
2020_A12_07_10	2020_A12	25824	641	2036	31	38	47	58	67	132	134	137	139	142	118	123	126	129	133	28	36	47	60	74	25	32	41	51	59	45	50	56	62	68	26773	48.8419	41.1506	55.9885	2287.7	677.252	-726.876	28	36	47	60	74	25	32	40
2020_A12_08_01	2020_A12	22767	3096	2335	111	129	147	161	169	112	113	115	118	121	112	114	117	123	128	108	130	155	174	182	108	126	145	160	170	80	90	100	110	116	25865	142.293	135.898	98.1736	5600.31	-275.418	1788.77	89	120	150	172	181	95	118	141
2020_A12_08_02	2020_A12	29193	2807	2334	105	117	132	148	161	113	114	116	119	121	111	112	116	121	126	107	125	144	162	176	102	114	130	147	161	69	77	86	97	107	33543	135.99	126.074	86.9657	5301.48	-153.272	1921.14	89	118	140	159	175	93	109	127
2020_A12_08_03	2020_A12	27927	2538	2328	103	121	141	156	168	112	113	115	119	122	111	112	116	121	126	102	126	153	173	186	99	117	140	155	169	72	82	92	101	111	32301	139.151	129.329	90.093	5400.23	-158.048	1902.79	81	113	146	171	184	87	107	134
2020_A12_08_04	2020_A12	27208	2255	2319	101	116	131	147	161	112	114	116	119	121	109	111	114	119	125	102	124	146	166	183	97	113	129	146	162	66	74	82	91	99	30923	136.214	123.617	81.4442	5230.53	-76.494	2084.88	83	114	141	163	182	85	106	125
2020_A12_08_05	2020_A12	23163	2001	2315	101	115	132	147	160	112	114	117	119	122	110	112	115	120	125	103	124	144	162	177	97	112	130	146	160	65	73	85	96	106	26737	135.063	124.313	84.9678	5243.46	-117.104	1940.5	83	117	140	160	175	85	107	127
2020_A12_08_06	2020_A12	27453	1733	2324	98	113	130	148	165	113	115	118	120	123	111	113	116	119	124	102	121	143	163	181	94	109	128	147	165	68	77	87	99	110	30861	134.402	122.954	86.873	5206.19	-60.0536	1802.07	82	113	139	160	179	85	102	124
2020_A12_08_07	2020_A12	16923	1459	2323	83	99	115	135	151	114	117	120	123	127	108	111	115	119	125	90	109	128	148	166	79	95	112	133	149	56	65	77	92	103	19198	122.308	109.598	79.3737	4774.3	75.2845	1588.22	76	102	125	145	164	74	91	109
2020_A12_08_08	2020_A12	23785	1180	2312	63	85	119	142	159	113	115	119	125	131	109	112	116	122	127	69	91	129	156	177	58	80	116	140	159	52	63	80	92	105	26724	119.232	108.035	79.2128	4689.77	54.7619	1474.29	61	85	124	152	175	55	76	113
2020_A12_08_09	2020_A12	26028	920	2317	47	57	76	102	123	118	122	128	134	137	111	115	119	123	128	49	62	85	113	134	41	51	70	99	120	48	55	62	73	86	29865	85.4803	74.0518	64.7132	3519.53	353.689	592.918	47	59	81	110	131	40	50	68
2020_A12_08_10	2020_A12	25269	654	2309	34	43	53	64	84	125	131	135	138	140	115	121	126	129	133	32	41	53	70	94	29	37	46	58	79	45	50	56	62	68	27777	57.2336	49.9718	57.4778	2607.98	519.916	-337.608	31	40	52	69	92	28	36	46
2020_A12_09_01	2020_A12	27208	3087	2600	108	120	136	151	163	114	115	117	119	122	111	114	116	122	127	106	124	147	166	179	104	116	134	150	163	76	85	94	103	111	30574	136.584	127.685	92.3725	5349.54	-152.821	1727.86	86	116	142	164	178	92	111	129
2020_A12_09_02	2020_A12	29411	2807	2601	104	120	142	156	170	113	114	116	119	122	112	114	117	122	128	100	123	152	170	186	100	117	140	156	171	78	86	98	108	118	32768	140.668	132.727	96.5883	5508.84	-203.896	1743.23	90	115	148	167	185	94	111	137
2020_A12_09_03	2020_A12	27787	2539	2598	114	128	144	161	173	111	113	115	118	120	112	114	117	122	128	110	131	153	175	188	110	125	142	161	175	80	89	98	108	117	31003	143.979	137.057	97.7585	5640.33	-274.827	1862.17	90	123	149	173	187	99	119	138
2020_A12_09_04	2020_A12	25003	2272	2625	110	126	140	155	165	113	114	116	118	121	110	112	115	119	125	109	135	154	171	182	106	123	138	154	165	71	82	92	102	109	28380	142.078	130.878	90.2697	5468.02	-124.086	1988.69	87	123	150	168	181	92	115	134
2020_A12_09_05	2020_A12	29656	1989	2595	103	116	134	149	167	113	115	118	120	123	111	112	116	121	126	103	121	146	166	183	98	112	131	148	167	72	81	90	100	111	33379	137.076	126.44	90.2303	5319.16	-98.1215	1792.15	88	115	141	164	181	91	107	127
2020_A12_09_06	2020_A12	27652	1733	2587	108	122	137	151	165	113	114	117	119	121	111	113	116	122	127	106	125	149	166	183	104	118	135	151	166	75	83	92	102	111	31070	138.378	128.943	91.1089	5392.64	-160.044	1846.48	89	117	145	164	181	93	112	131
2020_A12_09_07	2020_A12	31640	1451	2592	102	119	138	152	160	113	115	117	119	122	109	111	114	119	125	102	129	154	169	179	98	116	136	151	160	68	78	89	100	109	35143	140.212	127.187	87.6225	5358.36	-43.6309	1972.55	84	120	150	168	178	87	109	133
2020_A12_09_08	2020_A12	29279	1189	2591	108	122	140	154	166	113	114	116	119	121	111	113	116	121	126	108	126	151	170	182	104	118	138	153	166	76	84	94	103	112	33319	139.642	130.377	92.5089	5439.24	-167.888	1843.96	91	117	145	168	181	95	111	133
2020_A12_09_09	2020_A12	28900	916	2581	56	80	107	126	142	115	118	121	126	132	111	114	117	122	127	62	86	114	136	155	51	76	103	123	140	50	60	75	87	96	31585	108.362	97.8053	74.8951	4345.55	93.0107	1228.78	59	81	111	134	154	51	75	101
2020_A12_09_10	2020_A12	11625	625	2585	35	44	54	62	68	130	133	135	138	141	112	116	120	125	130	38	49	61	73	81	30	38	47	55	61	43	48	54	59	66	13014	60.0705	46.7219	55.0515	2559.55	728.81	-246.528	38	48	61	72	81	30	38	47
2020_A12_10_01	2020_A12	27280	3099	2892	113	127	141	152	161	113	115	116	118	121	113	116	117	122	127	110	132	151	163	173	108	124	139	151	161	81	88	97	105	113	31237	137.273	130.067	95.665	5418.58	-207.199	1660.7	86	120	146	162	172	90	116	135
2020_A12_10_02	2020_A12	31260	2812	2877	107	122	140	154	165	114	115	117	120	122	112	115	117	122	127	102	125	149	166	178	102	118	137	153	165	79	88	98	108	115	34252	138.849	130.768	96.531	5447.26	-178.153	1663.15	90	118	146	164	177	93	113	134
2020_A12_10_03	2020_A12	28271	2539	2871	115	133	148	161	174	112	113	115	118	120	112	114	117	121	127	113	138	158	174.5	188	112	130	146	161	175	80	90	100	110	120	30920	148.028	140.038	99.3176	5747.07	-257.465	1938.97	96	130	155	173	187	101	124	144
2020_A12_10_04	2020_A12	27738	2270	2864	99	116	139	156	166	113	115	117	120	123	111	114	117	122	128	94	118	150	170	180	94	112	137	155	165	72	82	94	106	116	30836	136.498	127.844	92.7047	5348.87	-155.037	1712.91	81	110	145	168	179	85	106	133
2020_A12_10_05	2020_A12	29931	1995	2868	109	124	135	150	165	113	115	117	119	121	110	113	116	119	124	113	132	147	166	181	106	120	133	149	165	73	83	91	101	111	33897	140.177	128.793	90.7854	5404.65	-92.6692	1883.05	92	124	144	164	179	92	114	130
2020_A12_10_06	2020_A12	28174	1719	2863	108	120	137	153	165	113	114	117	119	122	111	114	117	122	126	107	125	146	168	180	104	117	135	152	165	75	83	94	104	113	31512	138.092	129.39	92.3327	5404.43	-181.501	1807.31	90	118	140	166	179	94	112	130
2020_A12_10_07	2020_A12	31576	1458	2870	101	117	134	149	161	113	115	117	119	122	111	113	116	121	127	101.5	122	145	164	177	97	113	132	148	161	71	80	89	100	109	35743	134.601	124.753	88.9259	5258.04	-116.413	1769.48	85	113	141	162	176	88	106	128
2020_A12_10_08	2020_A12	30146	1188	2856	107	122	143	156	167	113	114	116	119	122	111	114	117	122	129	101	125	153	172	182	102	118	141	156	168	78	86	96	107	116	33774	139.867	131.427	95.3023	5467.62	-177.176	1747.37	84	115	147	170	181	92	112	136
2020_A12_10_09	2020_A12	32342	910	2871	96	112	134	151	162	113	115	117	121	124	111	114	117	122	127	95	116	144	165	178	91	108	132	150	162	71	80	90	101	110	35758	133.372	124.135	90.0443	5233.21	-120.664	1680.87	82	108	138	163	176	84	102	127
2020_A12_10_10	2020_A12	14563	626	2827	32	38	48	58	67	131	134	136	139	141	116	119	123	127	130	34	41	53	65	74	26	32	42	51	60	44	48	53	59	65	16580	53.5031	43.1501	55.3149	2389.85	699.096	-522.558	34	42	53	64	74	27	33	43
2020_A13_01_01	2020_A13	31743	3091	469	110	128	144	156	165	112	113	115	117	120	111	113	116	121	126	110	134	156	171	181	107	125	142	156	166	73	82	93	103	111	35447	142.692	133.447	91.0275	5533.47	-223.453	2043.33	90	125	152	169	180	93	118	139
2020_A13_01_02	2020_A13	31556	2818	450	112	127	143	158	169	111	113	115	117	120	109	112	116	121	126	112	134	155	175	187	109	125	141	158	170	73	83	93	103	111	35839	144.252	133.914	90.4705	5557.01	-184.6	2094.4	90	124	151	172	186	93	117	137
2020_A13_01_03	2020_A13	28219	2559	466	118	138	154	164	172	112	113	114	117	120	111	113	116	119	125	120	146	167	179	187	115	136	153	164	173	80	91	102	111	120	32082	151.125	141.729	98.6643	5808.83	-228.295	2052.8	95	132	163	177	187	99	125	150
2020_A13_01_04	2020_A13	29418	2279	456	109	126	141	155	166	111	113	115	117	120	110	112	115	119	125	110	133	154	174	186	105	123	140	155	167	73	81	90	99	106	33696	142.239	131.268	87.7344	5471.69	-161.708	2109.19	87	121	149	171	185	90	113	136
2020_A13_01_05	2020_A13	29361	2015	463	112	128	146	160	170	110	111	114	116	119	108	111	114	118	123	117	138	163	180	192	109	126	146	161	173	69	78	87	98	107	34340	147.755	134.796	85.7548	5595.98	-139.816	2363.23	91	126	157	177	190	93	116	141
2020_A13_01_06	2020_A13	28698	1748	456	103	122	138	151	163	111	113	115	118	121	107	109	112	116	122	107	138	156	172	185	99	120	136	151	164	62	70	81	93	103	32981	143.258	128.32	81.6446	5404.19	-32.0014	2304.05	88	124	152	169	183	86	112	132
2020_A13_01_07	2020_A13	30585	1477	431	101	117	133	151	168	112	114	117	120	123	109	112	115	119	124	105	126	146	168	187.6	96	113	130	150	169	69	78	88	98	107	34132	138.78	126.554	86.8082	5331.37	-68.7923	1966.72	88	117	142	165	186	88	107	127
2020_A13_01_08	2020_A13	29576	1205	450	102	119	138	152	162	112	114	116	119	123	108	111	114	119	127	102	128	152	169	180	97	115	136	151	162	67	77	90	100	108	33246	137.848	126.044	86.8525	5311.32	-71.9407	1939.03	81	117	147	166	179	83	107	132
2020_A13_01_09	2020_A13	28308	933	447	90	103	118	138	160	112	115	118	121	125	108	112	116	120	126	95	111	129	154	178	85	99	115	137	160	58	67	78	91	102	32282	124.945	113.614	78.7245	4891.28	-26.9661	1769.18	76	104	125	149	177	77	94	112
2020_A13_01_10	2020_A13	27128	665	424	43	55	81	111	128	118	121	128	135	139	109	113	118	124	129	45	61	93	122	140	37	48	75	107	125	48	55	63	78	90	30422	88.715	76.0087	66.4911	3599.08	417.639	605.693	42	58	87	119	139	34	47	73
2020_A13_02_01	2020_A13	32034	3092	736	111	126	143	156	166	112	113	115	117	120	110	113	116	120	125	112	134	156	171	182	108	123	142	156	166	72	82	92	102	109	36310	142.903	132.906	89.9724	5521.05	-196.474	2071.79	90	124	151	169	181	93	116	138
2020_A13_02_02	2020_A13	30246	2816	732	114	130	145	160	173	111	112	114	117	120	110	112	115	120	126	112	136	159	178	192	111	127	143	161	175	74	83	92	102	111	34420	146.588	136.571	91.1915	5638.75	-220.641	2167.24	89	125	154	176	190	95	120	139
2020_A13_02_03	2020_A13	27569	2552	722	116	130	144	159	169	112	114	116	118	120	111	113	116	121	126	116	134	155	175	186	113	127	143	159	171	79	89	97	106	114	32195	144.613	135.569	95.2707	5606.8	-205.835	1934.83	92	125	149	173	185	97	119	138
2020_A13_02_04	2020_A13	28214	2278	732	114	130	146	159	168	111	112	114	117	120	109	111	114	117	123	117	141	162	180	189	110	128	145	160	170	74	82	91	98	106	32047	148.39	135.675	88.9582	5627.41	-134.382	2257.87	90	128	158	178	188	94	118	141
2020_A13_02_05	2020_A13	28726	2007	719	117	132	147	159	173	110	112	114	116	118	109	111	114	117	122	124	142	161	179	195	115	130	146	160	175	71	81	90	99	106	32820	150.74	138.521	88.541	5716.43	-186.712	2392.79	97	133	157	177	194	99	122	142
2020_A13_02_06	2020_A13	25813	1749	733	110	128	146	160	169	111	113	115	118	121	110	112	115	120	126	110	135	159	177	189	106	125	145	160	171	75	85	95	104	113	29589	145.989	135.459	93.7508	5610.57	-163.427	2010.44	90	125	154	175	188	94	117	140
2020_A13_02_07	2020_A13	30915	1471	709	100	121	139	155	167	111	113	115	119	122	108	110	112	116	122	105	133	157	176	189	96	118	138	155	169	67	76	85	94	102	35365	142.984	128.292	83.4354	5396.56	-28.0657	2212.67	84	120	152	173	188	82	108	134
2020_A13_02_08	2020_A13	28884	1206	699	109	122	138	153	165	111	113	116	118	121	109	111	114	120	126	108	131	151	171	186	104	119	136	152	166	72	80	89	98	105	32539	140.825	129.027	86.8813	5407.41	-111.176	2062.28	85	121	147	168	185	89	112	133
2020_A13_02_09	2020_A13	25357	927	710	112	128	145	159	172	111	113	115	118	121	110	112	116	120	126	111	135	158	175	190	107	125	144	160	174	76	86	96	107	115	29632	143.983	135.093	94.8153	5590.39	-209.686	1935.76	89	120	151	172	187	95	115	138
2020_A13_02_10	2020_A13	27880	664	701	104	118	134	149	164	113	115	117	120	124	109	111	115	119	125	107	127	147	166	183	99	114	131	148	165	70	79	89	100	110	31763	137.105	125.325	88.7833	5292.23	-49.489	1822.45	87	117	142	162	181	89	108	127
2020_A13_03_01	2020_A13	29868	3084	1006	109	125	137	152	169	114	115	117	119	122	112	115	119	123	127	111	127	143	161	181	105	121	135	151	169	75	88	99	110	120	33580	136.737	130.199	97.5335	5418.56	-211.103	1577.63	90	121	140	158	179	94	116	131
2020_A13_03_02	2020_A13	31881	2810	1002	111	124	139	157	171	113	114	117	119	121	111	114	117	121	126	112	132	149	170	186	107	121	137	157	172	75	85	97	109	117	36462	140.518	131.399	94.225	5469.58	-168.248	1807.38	90	122	144	166	185	94	114	132
2020_A13_03_03	2020_A13	32874	2539	1002	97	111	128	142	153	115	117	119	121	124	111	114	116	120	124	99	120	138	152	168	92	107	124	139	152	68	77	89	99	106	37287	127.652	116.565	86.1251	4993.98	-5.2333	1550.81	76	111	135	150	166	78	100	120
2020_A13_03_04	2020_A13	28012	2283	1007	101	114	127	144	158	116	118	120	123	125	111	113	116	119	123	108	125	138	156	173	96	109	123	141	156	72	81	92	104	113	31832	131.998	119.574	91.7055	5115.66	66.615	1448.18	87	118	135	153	171	84	104	120
2020_A13_03_05	2020_A13	31265	2015	988	94	108	127	145	158	115	116	119	122	125	110	112	115	119	124	100	118	139	159	174	89	104	124	143	157	61	74	88	100	108	35270	129.876	117.194	85.0641	5024.41	39.2227	1648.46	79	109	134	156	173	76	97	119
2020_A13_03_06	2020_A13	31813	1734	977	87	105	124	143	163	114	117	120	123	126	110	112	116	121	126	94	112	133	156	178	82	100	120	141	163	59	74	88	101	112	36022	127.636	116.362	86.3628	4987.33	17.6026	1536.12	80	105	129	153	176	76	96	117
2020_A13_03_07	2020_A13	31392	1463	994	72	90	113	133	149	115	117	120	125	130	108	111	114	117	123	88	106	126	145	162	67	85	110	130	147	50	59	73	91	102	35948	119.099	104.208	75.6071	4603.14	190.764	1551.96	75	97	122	143	160	63	80	105
2020_A13_03_08	2020_A13	30578	1196	984	67	87	107	127	145	116	118	122	125	130	109	112	116	119	124	75	96	120	143	160	62	82	103	124	143	52	61	73	86	98	34916	112.303	98.5755	73.5146	4396.71	190.912	1365.22	63	88	113	140	158	56	77	99
2020_A13_03_09	2020_A13	34280	924	976	64	79	98	117	132	118	120	124	127	131	108	111	115	118	123	74	91	112	132	150	59	74	93	113	130	49	57	68	80	90	39203	104.233	88.8618	68.4089	4076.97	327.956	1187.21	56	82	106	129	148	50	68	89
2020_A13_03_10	2020_A13	23136	663	981	62	71	84	100	118	120	123	126	129	133	107	110	113	117	123	73	86	99	116	139	57	66	79	95	115	45	52	60	70	80	26305	98.2679	80.9129	63.0143	3829.68	443.904	1133.03	66	82	96	113	136	56	65	78
2020_A13_04_01	2020_A13	29586	3082	1270	114	128	141	157	170	114	115	117	119	122	112	114	117	122	128	107	131	150	169	183	109	125	139	156	170	83	91	100	111	122	33168	140.511	132.959	98.9272	5514.45	-191.231	1640.47	86	122	147	167	182	93	119	136
2020_A13_04_02	2020_A13	31415	2810	1268	113	126	140	154	167	113	115	116	118	120	111	114	116	120	125	114	134	150	166	182	109	123	138	153	167	74	85	96	106	114	35723	140.193	130.674	93.138	5448.21	-156.792	1828.04	85	125	147	163	181	91	116	134
2020_A13_04_03	2020_A13	31849	2538	1271	96	108	124	142	159	115	117	119	122	124	111	113	116	121	125	98	113	134	157	175	91	103	120	140	158	68	77	87	98	108	35743	127.397	116.364	86.0705	4985.19	-6.74145	1541.82	79	106	130	154	173	80	98	116
2020_A13_04_04	2020_A13	25993	2283	1252	91	102	117	138	153	117	119	122	124	127	111	113	115	119	123	96	110	130	153	169	85	97	112	135	151	67	74	86	98	109	29895	123.22	110.244	85.8765	4804.12	143.157	1304.09	78	102	125	148	167	77	91	109
2020_A13_04_05	2020_A13	30248	2008	1261	94	107	124	147	165	115	117	120	122	125	110	112	116	120	124	98	117	136	160	179	89	103	120	145	164	64	75	88	102	114	34473	129.136	117.159	87.2148	5018.14	38.1413	1535.99	78	107	132	156	177	78	97	116
2020_A13_04_06	2020_A13	35161	1729	1243	90	109	128	146	162	114	116	118	121	124	109	112	116	119	124	103	120	138	157	177	86	105	125	144	162	55	73	89	102	112	39895	130.427	118.684	85.6894	5063.86	0.640795	1678.27	82	112	133	154	175	77	99	121
2020_A13_04_07	2020_A13	31841	1458	1255	81	102	122	139	152	114	116	119	122	127	109	112	115	119	124	92	112	133	152	169	76	97	118	137	151	55	67	83	94	103	36053	124.817	111.575	79.8876	4838.12	77.0264	1653.4	76	103	128	149	167	69	90	115
2020_A13_04_08	2020_A13	30922	1195	1235	76	89	104	121	138	116	119	122	125	128	108	111	115	119	124	83	100	118	136	156	71	84	100	118	136	52	60	71	82	92	35243	112.09	97.5795	71.4062	4375.5	209.987	1439.88	67	93	114	133	154	63	79	97
2020_A13_04_09	2020_A13	34714	921	1242	67	81	98	116	136	117	120	123	127	130	109	111	115.5	119	124	75	92	110	131	154	62	76	94	112	133	49	58	69	80	91	39022	106.507	92.0038	69.8333	4180.75	263.851	1257.1	63	84	107	128	152	56	72	91
2020_A13_04_10	2020_A13	21174	665	1210	60	72	85	97	109	121	123	126	129	133	106	109	113	116	122	72	87	103	116	129	56	67	80	93	105	43	50	58	66	74	24219	97.48	78.797	60.2802	3768.84	493.578	1194.29	64	83	100	114	128	53	66	79
2020_A13_05_01	2020_A13	25763	3088	1545	127	140	155	168	179	112	113	115	117	119	114	116	119	124	130	119	140	162	179	190	124	138	154	168	180	92	100	109	120	128	29502	150.053	146.438	108.467	5929.67	-386.412	1749.05	98	129	157	177	189	109	131	149
2020_A13_05_02	2020_A13	25590	2817	1540	118	131	145	161	174	111	113	115	117	119	111	112	116	121	125	117	135	158	177	190	115	129	144	162	175	79	87	96	105	116	29122	146.253	137.217	94.5441	5653.99	-234.115	2034.93	90	127	152	175	189	96	122	140
2020_A13_05_03	2020_A13	26265	2539	1518	110	125	143	159	169	114	115	117	119	122	113	115	117	121	127	106	131	153	172	183	105	122	141	158	169	81	90	100	111	119	29523	141.515	133.515	98.7181	5535.72	-185.675	1677.4	89	120	148	169	182	94	115	136
2020_A13_05_04	2020_A13	26993	2284	1511	117	132	150	166	178	111	113	115	117	120	111	112	116	121	125	116	137	164	182	196	113	130	149	167	180	81	90	99	110	119	29997	150.955	141.411	97.6838	5792.14	-231.24	2073.56	94	129	159	180	195	99	124	146
2020_A13_05_05	2020_A13	29144	2011	1526	119	137	153	168	179	112	113	115	117	119	112	114	117	121	125	121	144	165	180	188	116	135	152	168	179	82	91	102	115	129	34021	149.434	141.594	101.263	5789.92	-253.805	1906	92	129	161	178	186	96	123	148
2020_A13_05_06	2020_A13	25934	1746	1509	126	140	152	165	178	110	111	113	116	118	111	112	116	120	126	129	145	164	183	197	124	138	151	166	181	81	89	98	108	118	30007	151.897	143.044	96.745	5839.81	-275.153	2173.79	94	135	158	180	195	99	129	148
2020_A13_05_07	2020_A13	24316	1467	1549	108	121	135	154	168	113	115	117	119	121	111	113	116	120	124	110	128	149	167	184	104	118	133	153	168	72	81	92	105	115	28509	137.214	127.598	91.4186	5347.82	-130.317	1771.37	87	115	143	163	182	90	110	128
2020_A13_05_08	2020_A13	27619	1194	1507	116	135	152	170	183	110	112	114	117	120	112	114	117	122	127	114	138	161	183	199	112	132	151	171	186	82	92	104	115	124	31914	148.677	142.031	101.039	5792.4	-298.909	1913.09	88	126	155	179	198	94	122	146
2020_A13_05_09	2020_A13	26734	929	1496	107	120	136	152	164	113	115	117	120	123	111	113	116	122	127	104	125	147	167	181	102	116	134	151	164	75	84	94	104	112	30341	136.231	126.945	92.0693	5326.13	-125.942	1706.46	81	115	142	164	179	88	110	130
2020_A13_05_10	2020_A13	22250	656	1501	110	124	138	154	168	113	115	118	120	124	111	114	118	124	131	102	125	147	168	182	105	119	135	153	168	81	90	99	109	118	25110	137.532	130.06	97.5675	5424.1	-164.144	1574.35	86	116	143	165	181	94	114	131
2020_A13_06_01	2020_A13	29349	3073	1805	121	141	154	165	174	112	113	115	117	120	114	116	119	124	130	113	142	162	174	185	118	138	153	165	175	89	98	107	116	124	34950	145.541	141.665	104.4	5773.02	-358.018	1724.69	89	125	156	172	183	98	126	149
2020_A13_06_02	2020_A13	25029	2807	1811	122	136	154	167	175	111	113	115	117	119	111	114	117	122	128	124	143	165	177	187	119	134	153	167	176	82	91	102	115	132	29935	149.05	142.583	101.965	5819.04	-303.804	1909.09	97	131	158	175	185	103	124	148
2020_A13_06_03	2020_A13	25532	2545	1791	112	125	141	157	169	113	115	117	119	122	112	115	117	121	126	111	131	150	169	183	108	122	138	156	169	80	89	100	110	118	28591	141.435	133.082	97.9296	5525.79	-177.546	1701.07	92	121	145	167	182	96	116	134
2020_A13_06_04	2020_A13	27558	2267	1782	119	135	152	167	177	111	112	114	116	119	111	112	114	119	123	119	144	168	186	196	115	133	152	169	180	81	89	97	106	115	31093	153.284	142.507	96.0483	5835.4	-213.851	2205.62	95	131	163	183	195	100	124	148
2020_A13_06_05	2020_A13	26814	2006	1803	121	135	149	167	179	111	113	115	117	119	112	113	116	119	123	124	144	161	182	196	118	133	148	168	181	79	88	100	112	121	30258	151.65	141.708	98.2923	5807.08	-215.098	2070.81	99	135	157	179	195	101	126	144
2020_A13_06_06	2020_A13	30763	1729	1799	120	137	152	165	176	110	112	114	116	119	111	112	114	117	122	126	149	167	181	194	117	135	152	166	178	74	85	96	106	114	35462	153.674	142.821	94.5213	5847.2	-226.791	2293.25	99	137	162	179	192	101	126	148
2020_A13_06_07	2020_A13	26013	1466	1783	112	124	137	154	166	113	115	117	119	121	111	113	116	120	125	115	132	149	167	183	108	121	135	153	166	74	83	93	104	112	30274	140.21	130.91	93.4357	5461.2	-160.261	1824.57	92	123	144	164	182	96	116	132
2020_A13_06_08	2020_A13	30291	1193	1798	122	136	152	168	181	110	112	114	116	119	111	114	117	122	128	118	139	162	183	198	119	134	151	169	184	82	92	102	112	123	34305	150.752	144.066	100.258	5861.75	-329.796	2040.5	98	128	157	180	196	104	126	147
2020_A13_06_09	2020_A13	24132	925	1788	109	122	137	150	162	114	115	117	120	122	111	114	117	122	128	108	129	147	162	176	105	119	134	149	162	75	85	95	106	114	28043	136.049	127.597	94.1369	5348.39	-141.253	1639.66	87	118	142	159	174	94	112	131
2020_A13_06_10	2020_A13	22373	664	1758	105	119	139	154	165	114	116	118	121	124	111	114	118	124	130	98	120	147	166	179	100	115	136	152	164	79	88	99	110	118	25460	134.152	127.458	97.2582	5330.51	-164.491	1461.89	79	111	141	164	177	88	109	131
2020_A13_07_01	2020_A13	29094	3076	2089	116	129	143	159	172	111	113	115	117	120	111	114	116	121	126	115	135	153	175	188	113	127	142	160	174	76	85	96	105	114	32951	144.236	135.707	93.4703	5602.61	-243.193	2015.07	90	126	149	171	187	94	119	139
2020_A13_07_02	2020_A13	30730	2810	2090	107	123	138	152	165	114	115	117	119	122	112	114	117	121	125	108	127	150	166	180	103	120	136	151	165	76	85	95	105	113	34708	137.987	128.277	92.6793	5370.39	-128.72	1745.58	85	118	146	164	179	88	111	132
2020_A13_07_03	2020_A13	30086	2536	2075	112.5	128	144	160	171	113	114	116	118	121	111	113	116	121	125	113	135	157	176	187	109	125	143	160	172	79	87	96	107	116	34509	142.882	133.39	94.2427	5532.55	-173.489	1885.23	82	123	151	174	186	89	117	138
2020_A13_07_04	2020_A13	28384	2263	2059	112	127	142	160	173	112	114	116	119	121	111	113	117	121	125	113	132	152	175	190	108	124	140	160	174	78	87	97	107	116	32046	144.049	134.629	95.2084	5576.6	-184.246	1900.89	92	124	147	173	189	96	117	136
2020_A13_07_05	2020_A13	29726	1989	2051	110	127	144	161	175	112	113	116	118	121	111	112	116	119	125	111	135	157	178	192	106	124	142	161	176	77	85	94	107	117	33286	146.378	135.706	94.2607	5615.71	-160.312	1999.81	87	125	153	176	191	92	117	139
2020_A13_07_06	2020_A13	26350	1727	2049	115	134	149	166	178	111	112	114	117	120	111	112	116	120	125	117	139	162	183	196	111	132	148	167	180	78	87	97	108	118	30771	147.875	138.626	95.204	5697.04	-229.447	2059.69	88	126	156	179	195	93	120	142
2020_A13_07_07	2020_A13	31363	1465	2054	108	128	150	167	178	112	113	115	118	121	111	112	116	122	127	107	132	165	183	195	104	125	149	168	179	77	88	100	111	120	36324	146.686	137.701	97.6639	5669.1	-199.736	1906.02	88	118	157	179	194	93	114	143
2020_A13_07_08	2020_A13	27723	1196	2049	107	124	141	157	171	111	112	115	118	121	110	112	115	119	123	111	132	153	176	192	103	121	139	158	173	68	79	90	99	107	31746	141.633	130.679	87.9112	5445.93	-146.616	2064.49	80	122	146	172	190	84	113	134
2020_A13_07_09	2020_A13	28651	918	2040	100	116	135	153	168	112	113	116	119	123	110	112	116	121	126	101	120	146	169	186	96	112	133	153	170	68	77	89	100	111	33151	136.175	126.632	87.9737	5310.91	-158.133	1886.88	84	110	140	166	184	87	105	128
2020_A13_07_10	2020_A13	27266	649	2051	97	116	134	150	164	113	115	118	121	125	110	113	117	122	128	101	120	142	159	176	93	112	131	148	164	64	81	93	105	116	31164	132.278	124.104	91.2427	5226.34	-134.95	1622.68	84	111	136	157	174	84	105	127
2020_A13_08_01	2020_A13	30456	3076	2343	111	126	143	161	173	112	113	115	117	120	112	114	117	122	128	106	129	153	176	187	107	124	141	161	174	77	86	96	107	117	34245	142.371	134.671	94.3573	5561.1	-254.9	1921.03	87	119	149	173	186	92.4	116	137
2020_A13_08_02	2020_A13	37558	2797	2339	105	121	138	155	172	113	115	117	119	122	111	114	119	123	128	105	127	147	166	180	101	117	135	154	171	73	83	93	110	130.3	41683	138.207	130.733	96.0563	5439.23	-194.527	1679.95	88	118	143	164	178	90	111	132
2020_A13_08_03	2020_A13	19081	2551	2310	116	129	141	156	168	113	114	116	118	121	111	114	117	122	128	112	131	151	170	183	113	125	139	155	169	80	89	97	107	116	22396	140.31	133.215	96.3335	5520.17	-239.304	1767.99	90	121	146	166	182	96	119	135
2020_A13_08_04	2020_A13	26683	2269	2326	112	131	147	160	171	112	113	115	117	120	111	112	116	121	126	112	137	161	176	188	109	129	146	160	172	76	86	97	106	116	29785	148.066	138.383	95.6548	5702.07	-210.341	2047.62	97	127	157	175	187	99	122	143
2020_A13_08_05	2020_A13	28870	2001	2322	115	130	146	163	176	112	113	115	117	120	111	112	116	119	125	115	139	160	178	194	112	128	145	163	178	76	85	96	108	118	32492	148.803	137.915	94.8817	5690.29	-171.55	2074.13	94	129	155	176	193	97	121	141
2020_A13_08_06	2020_A13	32368	1722	2338	116	129	144	161	176	110	112	114	117	119	111	113	116	120	125	117	136	157	176	193	112	127	143	161	179	74	83	94	105	115	36151	147.055	137.683	92.5132	5669.69	-246.337	2155.1	94	129	152	173	192	97	121	139
2020_A13_08_07	2020_A13	31956	1452	2328	110	128	146	164	177	111	113	115	118	121	111	113	116	122	128	105	132	158	179	194	106	125	145	164	179	78	86	96	110	120	36088	145.904	136.969	96.1146	5646.89	-213.518	1950.07	87	121	152	177	193	94	116	140
2020_A13_08_08	2020_A13	29364	1188	2313	108	127	149	166	178	110	111	114	117	121	110	112	116	121	127	106	130	163	183	196	105	125	149	167	181	74	84	95	106	115	33531	146.576	137.604	93.0347	5657.05	-249.257	2107.78	84	120	156	181	195	90	116	143
2020_A13_08_09	2020_A13	31819	912	2314	108	120	134	151	170	112	114	116	118	121	110	112	116	121	127	108	127	146	167	188	104	118	132	151	171	71	79	89	100	111	35426	139.414	129.483	89.3111	5410.86	-163.224	1955.54	91	120	143	164	186	94	112	130
2020_A13_08_10	2020_A13	25197	655	2312	93	112	129	142	153	114	116	118	122	126	112	115	119	125	132	93	114	134	149	160	88	108	125	140	151	66	80	92	102	111	28878	123.514	117.84	89.9931	5005.27	-162.293	1375.85	77	104	130	147	159	80	103	121
2020_A13_09_01	2020_A13	23474	3071	2598	111	125	137	147	155	114	115	117	119	121	113	115	117	121	127	108	129	146	158	167	107	122	135	145	154	78	86	95	103	109	26521	135.494	128.074	94.1681	5359.47	-197.058	1655.23	90	120	144	157	166	98	115	132
2020_A13_09_02	2020_A13	25470	2804	2606	114	127	140	153	161	112	114	116	118	121	110	112	114	119	124	119	138	153	168	179	110	125	139	153	162	74	83	93	102	109	29021	142.759	131.872	91.8171	5502.58	-132.917	1961.24	93	129	150	166	178	97	117	135
2020_A13_09_03	2020_A13	26492	2532	2601	103	117	131	147	160	114	116	118	120	122	110	112	116	121	126	105	124	143	161	176	99	114	129	145	159	69	79	89	100	109	29694	135.019	124.504	89.3349	5259.9	-87.3779	1754.29	88	116	140	159	175	90	108	126
2020_A13_09_04	2020_A13	27798	2264	2595	103	116	129	142	152	114	116	118	120	122	110	112	115	119	124	107	127	142	156	169	99	113	126	140	151	68	76	85	94	102	31626	133.344	121.252	85.3568	5162.78	-33.3849	1814.11	88	118	139	154	167	90	108	123
2020_A13_09_05	2020_A13	28652	1986	2609	113	130	145	158	167	111	113	115	117	119	109	111	114	117	123	117	141	161	175	186	110	128	144	158	168	72	81	91	101	109	33014	146.966	134.864	89.8785	5601.63	-139.403	2184.63	92	130	157	173	185	94	119	140
2020_A13_09_06	2020_A13	27676	1728	2590	101	118	135	149	160	113	114	117	119	122	109	111	114	119	125	102	127	150	167	179	97	115	133	148	160	68	76	86	96	105	30982	139.19	126.882	86.464	5343.89	-78.9784	2004.79	88	119	146	165	178	88	110	130
2020_A13_09_07	2020_A13	22925	1469	2586	99	114	128	139	147	114	116	118	120	123	110	112	115	119	125	100	124	140	154	164	95	111	125	137	146	67	76	84	92	98	26014	129.097	117.77	83.6302	5041	-37.0153	1731.35	80	114	136	152	163	83	105	122
2020_A13_09_08	2020_A13	28836	1184	2585	99	114	130	147	157	113	115	117	120	123	109	112	115	120	126	99	120	144	163	175	94	110	128	146	156	68	76	86	95	103	32375	132.897	121.997	84.9426	5171.39	-87.0614	1842.65	82	111	140	160	173	85	104	124
2020_A13_09_09	2020_A13	27740	916	2587	94	112	127	139	150	113	115	118	120	124	108	111	114	118	125	95	122	143	157	169	90	108	124	138	149	63	71	80	89	96	31008	131.355	118.188	80.5216	5064.77	-2.91215	1914.06	79	114	140	156	168	81	103	122
2020_A13_09_10	2020_A13	24938	652	2579	65	85	104	121	141	114	118	122	127	133	110	113	117	124	131	62.7	87	112	133	155	58	79	100	118	140	57	64	73	84	95	27407	107.787	97.8358	74.9452	4350.15	83.0406	1213.57	60	82	110	131	153	57	77	98
2020_A13_10_01	2020_A13	22769	3067	2866	113	126	138	150	159	112	114	116	118	120	112	115	117	122	128	109	131	147	160	170	110	123	136	149	158	77	85	94	104	111	25351	137.864	130.926	94.011	5447.55	-247.303	1781.76	94	124	145	159	169	100	118	133
2020_A13_10_02	2020_A13	29928	2792	2877	103	116	134	147	156	113	115	117	120	122	111	113	116	121	127	104	124	143	158	170	99	113	132	145	156	69	78	89	100	108	34043	134.176	125.048	89.2109	5267.79	-146.185	1771.15	91	117	139	157	169	91	108	128
2020_A13_10_03	2020_A13	28567	2528	2877	104	115	127	138	153	115	117	119	121	124	111	114	117	123	128	102	120	136	150	164	99	111	124	136	152	73	81	90	99	109	32715	127.912	119.385	89.9181	5082.21	-89.4505	1479.78	83	113	133	148	162	89	106	121
2020_A13_10_04	2020_A13	26060	2259	2867	105	119	131	144	154	114	116	118	120	122	111	113	116	119	125	106	127	143	159	171	101	115	128	142	153	72	80	88	97	104	29854	133.559	122.708	88.3255	5204.3	-67.2657	1726.28	87	117	140	156	170	91	108	125
2020_A13_10_05	2020_A13	27964	1984	2859	104	120	136	151	161	113	114	116	119	121	111	113	116	121	126	105	125	147	165	176	100	117	134	150	161	71	79	90	101	110	31896	137.073	127.663	90.0095	5351.77	-157.595	1845.53	89	116	143	163	175	92	110	131
2020_A13_10_06	2020_A13	28035	1717	2856	97.4	116	130	142	153	113	115	117	119	122	109	112	115	120	125	100	124	144	157	170	94	112	128	141	152	64	73	84	94	102	31340	133.503	121.532	83.145	5165.52	-62.652	1927.94	84	116	141	156	169	83	107	125
2020_A13_10_07	2020_A13	22953	1452	2850	97	111	124	136	146	114	116	119	121	124	110	113	116	119	125	99	119	136	150	162	93	107	121	134	144	66	74	82	92	99	26189	126.948	115.957	83.096	4979.76	-35.3949	1676.53	83	111	133	148	161	84	103	118
2020_A13_10_08	2020_A13	29127	1180	2858	109	124	137	149	162	112	114	116	118	121	109	112	115	119	127	110	134	150	165	178	106	122	135	148	162	72	81	90	99	108	33076	139.638	129.001	89.7581	5405.4	-127.018	1928.77	89	123	147	163	177	93	115	132
2020_A13_10_09	2020_A13	24008	908	2857	100	112	127	141	152	113	115	118	121	124	108	112	116	121	127	101	119	140	155.25	168	95	109	125	139	151	69	76	85	94	102	27455	130.98	120.225	85.7776	5123.5	-60.2049	1736.45	87	112	137	154	167	91	104	122
2020_A13_10_10	2020_A13	24383	639	2850	102	115	128	142	152	113	115	118	121	123	109	112	115	120	127	104	124	140	156	169	97	111	125	141	152	69	76	86	95	103	27994	131.699	121.002	86.9317	5148.45	-60.1639	1716.66	86	116	137	154	168	90	106	122
2020_A14_01_01	2020_A14	27904	3081	461	108	122	142	156	167	114	115	117	119	122	112	114	117	122	128	105	123	152	169	181	104	119	140	155	167	78	88	99	109	117	31659	139.302	131.846	97.4322	5479.93	-198.49	1661.38	90	116	147	167	180	96	113	135
2020_A14_01_02	2020_A14	27640	2818	464	111	125	139	153	162	115	116	118	120	122	112	114	117	120	125	112	133	150	165	176	106	121	137	152	161	78	86	97	108	116	32611	137.919	128.665	96.1597	5389.61	-110.704	1601.78	86	120	146	163	175	91	113	133
2020_A14_01_03	2020_A14	26006	2531	471	102	116	132	149	161	115	116	119	121	124	112	114	117	122	127	100	121	142	161	176	97	112	129	147	161	75	84	94	105	114	29243	133.896	124.925	94.0152	5266.9	-100.17	1537.72	88	112	138	158	175	91	106	126
2020_A14_01_04	2020_A14	23786	2282	465	116	130	144	159	170	113	115	117	119	121	112	114	117	121	127	116	137	155	169	184	112	127	142	158	171	82	91	101	112	121	26775	145.238	137.243	100.79	5664.24	-205.562	1754.77	100	127	151	167	182	105	122	139
2020_A14_01_05	2020_A14	27514	2000	446	110	123	138	151	164	114	115	117	120	122	110	112	114	119	124	113	132	151	168	181	106	119	135.5	150	163	73	83	93	103	111	31603	140.043	128.413	92.0377	5396.86	-61.0073	1809.92	89	122	146	166	180	92	112	131
2020_A14_01_06	2020_A14	26307	1729	442	107	122	136	151	163	114	115	117	120	122	110	112	116	119	124	111	131	149	167	179	103	119	134	150	163	73	82	92	103	112	30219	139.864	128.443	91.7419	5396.9	-75.1653	1826.52	94	121	145	164	178	95	112	130
2020_A14_01_07	2020_A14	28503	1457	427	103	117	133	146	159	114	115	118	120	124	111	114	117	122	128	101	122	142	159	174	98	114	130	145	158	73	83	91	101	111	32469	132.445	123.636	91.3887	5221.16	-107.739	1594.77	85	113	137	157	173	88	107	126
2020_A14_01_08	2020_A14	27242	1195	439	114	134	156	170	180	112	114	116	118	122	111	114	117	121	128	112	139	168	184	195	109	131	155	170	181	81	94	107	119	128	31821	150.168	141.696	103.838	5803.46	-194.831	1798.76	89	124	163	181	194	95	119	150
2020_A14_01_09	2020_A14	27124	917	429	113	124	139	155	168	113	115	117	120	122	110	113	117	122	128	110	129	149	169	185	109	120	136	154	169	80	88	97	107	117	31882	138.878	129.772	96.044	5425.59	-117.546	1650.4	85	119	144	165	183	93	114	132
2020_A14_01_10	2020_A14	23704	655	432	84	109	126	144	156	114	116	119	123	127	110	114	117	122	128	89	114	134	153	168	79	105	122	142	155	60	76	90	102	111	27048	127.093	118.025	88.8127	5036.09	-57.5971	1480.45	81	107	130	151	166	76	102	120
2020_A14_02_01	2020_A14	31566	3075	731	106	121	135	152	162	114	116	118	120	123	111	114	117	122	128	102	126	144	165	177	101	117	132	150	162	76	85	95	106	114	35182	136.693	128.135	94.9862	5367.93	-136.21	1625.69	86	119	141	163	176	92	113	129
2020_A14_02_02	2020_A14	27453	2807	747	106	121	134	150	163	114	116	118	120	123	111	113	117	122	127	103	125	144	165	178	101	118	131	149	162	76	84	94	104	114	31826	134.774	125.399	92.6682	5279.13	-105.047	1619.43	84	115	140	161	177	88	110	127
2020_A14_02_03	2020_A14	26106	2540	738	109	123	137	150	161	114	116	118	120	123	112	114	116	120	125	112	131	148	162	176	105	120	135	148	161	76	86	95	105	112	30199	137.648	128.077	94.3537	5373.58	-112.044	1666.3	90	122	144	160	175	94	113	131
2020_A14_02_04	2020_A14	25518	2264	724	110	125	139	151	161	114	116	118	120	122	112	115	117	121	126	110	130	148	163	175	106	121	136	149	160	81	89	99	107	114	29968	137.765	129.925	97.9468	5427.83	-156.629	1562.95	95	120	143	159	174	99	115	132
2020_A14_02_05	2020_A14	26536	2002	707	112	123	137	150	164	114	115	117	119	122	110	112	114	118	123	117	133	151	167	182	107	119	134	149	164	73	82	91	101	109	30812	141.002	128.481	90.3558	5403.76	-47.7104	1899.09	94	124	146	164	181	95	113	130
2020_A14_02_06	2020_A14	28683	1737	726	106	120	139	157	167	113	115	117	120	122	110	112	114	118	124	111.2	131	154	174	185	102	116	137	157	168	70	80	93	105	114	32991	141.413	128.823	90.9924	5409.65	-41.4966	1882.08	87	121	147	171	184	87	109	132
2020_A14_02_07	2020_A14	26511	1456	696	112	123	138	152	164	114	115	117	120	122	111	112	116	120	125	113	131	150	168	180	107	119	136	151	163	77	85	94	104	112	31295	138.792	128.676	93.7009	5395.38	-97.771	1723.06	88	120	144	165	179	94	112	131
2020_A14_02_08	2020_A14	28915	1198	702	114	130	147	161	172	113	114	117	119	121	110	112	116	121	126	119	138	157	175	189	110	126	144	160	173	77	89	102	112	120	33712	145.093	135.206	98.4902	5605.62	-128.693	1783.64	92	126	152	173	187	97	117	139
2020_A14_02_09	2020_A14	26884	917	705	115	129	141	154	168	113	115	117	120	122	110	113	116	121	128	114	137	151	166	183	110	126	138	153	168	79	89	99	109	118	31445	141.333	131.971	97.6794	5501.62	-120.95	1678.85	89	126	148	164	181	96	118	134
2020_A14_02_10	2020_A14	23936	656	682	114	128	143	158	169	113	115	117	119	122	111	114	116	121	127	115	134	153	172	185	110	124	141	157	169	81	90	100	110	118	27787	142.958	133.992	98.6719	5564.81	-153.122	1719.35	94	125	147	169	183	98	117	136
2020_A14_03_01	2020_A14	43174	3088	982	100	126	143	158	168	112	114	116	118	121	109	111	114	117	123	105	141	160	175	186	97	124	142	158	169	66	78	90	102	111	48711	145.892	131.771	88.2926	5506.31	-46.9608	2142.14	82	131	157	173	185	81	116	139
2020_A14_03_02	2020_A14	29828	2806	1002	107	122	139	156	169	113	115	117	119	122	111	114	117	121	125	108	128	149	169	183	103	119	137	155	169	74	85	96	108	115	34146	138.515	129.809	94.299	5416.28	-163.45	1727.94	86	117	144	166	182	90	110	132
2020_A14_03_03	2020_A14	32088	2532	1008	104	122	140	158	173	112	114	116	119	122	111	113	116	121	126	105	128	150	170	190	100	119	138	158	174	72	81	94	108	117	35777	140.865	131.574	93.2058	5472.32	-169.85	1856.63	87	118	147	168	188	89	110	134
2020_A14_03_04	2020_A14	32842	2267	998	113	130	146	161	173	113	115	117	119	122	112	114	116	121	126	111	138	157	174	188	108	127	144	161	173	80	91	103	113	121	36943	145.026	135.957	100.163	5621.47	-156.466	1726.62	88	127	153	172	186	92	119	141
2020_A14_03_05	2020_A14	30003	1998	983	90	114	133	155	167	114	115	118	121	125	112	114	116	120	125	96	121	143	166	182	85	109	130	153	167	64	80	94	107	115	34551	133.275	123.069	90.9529	5199.98	-58.5188	1601.79	78	108	138	163	181	76	101	125
2020_A14_03_06	2020_A14	35496	1730	992	95	113	135	156	167	113	115	117	121	124	110	112	115	119	124	101	122	146	172	186	91	109	132	155.25	168	63	78	92	104	112	39805	136.956	124.884	88.4968	5270.62	-39.4055	1815.8	83	113	140	168	185	80	101	127
2020_A14_03_07	2020_A14	35352	1459	981	91	108	131	152	166	113	115	118	121	125	108	111	113	117	122	102	121	146	170	184	87	104	128	151	166	59	69	84	99	111	39541	136.613	121.517	83.6662	5181.24	71.5425	1929.91	85	114	141	167	183	78	98	123
2020_A14_03_08	2020_A14	32706	1178	971	68	85	106	127	145	117	119	122	126	130	108	111	114	118	123	80	98	120	142	163	63	80	102	124	143	48	59	73	87	98	38129	112.463	97.2918	72.8493	4368.73	262.084	1363.95	65	89	114	137	161	57	74	97
2020_A14_03_09	2020_A14	33613	903	976	70	87	106	129	141	116	118	121	125	130	106	108	111	115	119	86	105	125	148	161	66	83	103	126	139	46	55	67	80	90	37692	119.037	99.6668	68.443	4485.04	346.855	1742.13	72	99	121	146	160	60	79	99
2020_A14_03_10	2020_A14	15822	653	1000	48	61	75	89	101	120	124	127	131	136	109	113	117	122	128	54	68	86	101.75	115	44	57	71	84	97	42	48	56	64	74	19058	82.9506	70.5625	59.5865	3417.14	359.456	738.233	51	66	84	100	114	45	57	70
2020_A14_04_01	2020_A14	43304	3088	1267	97	115	134	156	167	113	114	117	119	123	110	112	114	118	124	100	125	150	172	184	93	112	132	156	167	65	75	87	102	112	47362	139.389	126.175	86.1417	5317.85	-37.9252	1993.9	85	116	146	170	183	81	104	129
2020_A14_04_02	2020_A14	29645	2809	1275	113	127	143	158	167	114	115	116	118	121	112	114	116	120	125	113	135	154	171	182	108.4	124	141	157	167	77	88	99	109	116	33804	142.141	132.662	95.8342	5516.31	-153.567	1791.47	89	123	150	169	181	91	116	137
2020_A14_04_03	2020_A14	33000	2526	1260	106	123	142	161	174	112	114	116	119	122	111	113	116	121	126	104	130	153	176	190	102	120	140	161	175	74	85	97	108	116	36689	142.807	133.049	94.2848	5521.63	-160.833	1872.27	86	119	149	173	189	89	113	136
2020_A14_04_04	2020_A14	36171	2262	1260	111	126	143	161	174	113	115	117	120	123	112	114	117	122	127	108	131	152	175	191	106	123	141	160	175	81	90	101	113	122	40414	143.714	135.233	100.564	5595.21	-163.293	1669.64	90	122	148	172	190	94	117	137
2020_A14_04_05	2020_A14	34536	1991	1268	103	121	138	155	169	114	115	117	120	123	111	114	116	120	124	106	129	149	169	186	99	118	135	154	169	73	84	95	107	115	38933	138.655	128.167	92.6788	5370.24	-96.3206	1748.1	83	118	144	165	184	85	110	131
2020_A14_04_06	2020_A14	37428	1721	1262	92	113	134	156	166	113	115	117	120	124	111	112	114	117	122	98	123	149	172	185	88	110	132	155	166	62	75	89	102	110	42279	135.961	122.887	85.4937	5201.62	-7.4522	1867.76	72	111	144	169	184	71	100	127
2020_A14_04_07	2020_A14	36182	1453	1236	96	114	134	150	163	114	115	118	120	124	109	111	113	116	121	107	128	150	166	181	91	110	131	149	163	62	73	86	98	108	41408	136.81	121.796	84.3498	5189	68.4913	1904.33	81	117	145	164	179	76	101	127
2020_A14_04_08	2020_A14	31714	1180	1243	81	99	118	136	156	115	117	120	123	127	108	111	114	119	124	92	111	130	150	174	76	94	114	134	155	54	66	81	94	105	36174	123.01	108.868	79.7056	4756.15	147.847	1549.58	72	102	126	147	172	66	87	109
2020_A14_04_09	2020_A14	33753	918	1239	82	97	116	131	142	116	118	120	123	127	106	108	111	115	119	96	115	135	152	162	77	94	113	129	140	51	60	71	81	90	38384	124.002	105.289	71.1466	4670.66	275.723	1852.28	74	106	130	149	161	66	87	109
2020_A14_04_10	2020_A14	18672	664	1215	48	57	68	80	91	123	126	129	133	136	110	113	116	121	127	54	66	79	92	105	43	52	63	75	85	43	48	55	62	72	21579	79.1619	65.4381	58.333	3247.51	464.044	574.094	54	66	79	93	104	44	53	64
2020_A14_05_01	2020_A14	36707	3079	1529	115	131	145	156	164	111	113	114	116	119	109	111	114	117	124	113	143	162	174	182	112	129	144	157	165	72	80	89	98	106	40650	147.968	135.009	87.6011	5607.34	-132.8	2297.47	95	131	159	173	181	95	121	142
2020_A14_05_02	2020_A14	36864	2808	1550	115	127	139	152	162	111	113	115	117	119	108	110	112	116	119	126	143	158	172	183	112	125	139	152	163	64	73	82	91	100	42303	145.851	130.458	81.5254	5472.3	-43.1299	2401.15	92	135	155	169	182	92	119	135
2020_A14_05_03	2020_A14	31476	2533	1509	112	128	144	157	170	112	114	116	118	120	111	112	115	119	122	118	137	157	174	188	109	125	142	157	171	75	84	94	103	110	36271	144.067	132.649	91.2598	5519.12	-126.723	2010.52	86	126	152	171	187	88	117	138
2020_A14_05_04	2020_A14	34434	2266	1538	122	134	145	155	166	112	114	115	117	119	110	112	114	117	121	129	145	159	172	183	119	132	143	155	166	76	85	94	103	110	39484	146.963	134.506	91.4242	5590.44	-109.945	2099.55	95	136	155	169	182	94	124	140
2020_A14_05_05	2020_A14	32233	1998	1528	110	126	140	154	169	111	113	115	117	120	109	111	113	116	119	121	141	156	172	190	107	124	139	154	171	63	74	86	95	104	36130	146.678	132.214	83.9138	5522.78	-77.3606	2360.7	94	132	153	169	189	89	117	136
2020_A14_05_06	2020_A14	34618	1722	1517	105	122	135	153	165	112	113	116	118	120	109	111	114	117	122	112	133	151	173	186	102	120	134	153	166	67	75	84	93	102	39359	140.222	126.887	83.2386	5339.13	-65.271	2144.29	80	122	146	169	185	81	110	130
2020_A14_05_07	2020_A14	35525	1448	1519	110	125	140	153	165	112	113	115	117	120	109	111	112	116	119	120	139	157	173	185	107	123	139	153	166	65	75	85	94	104	40791	144.009	129.165	83.3199	5426.13	-34.3128	2259.01	86	128	153	171	184	83	114	135
2020_A14_05_08	2020_A14	30514	1177	1525	114	134	147	161	173	111	113	115	117	119	109	111	112	116	122	120	149	165	181	193	111	132	147	161	174	72	81	90	101	111	35096	151.483	137.304	90.1561	5691.11	-85.2532	2290.5	90	135	161	178	192	89	123	143
2020_A14_05_09	2020_A14	34208	910	1509	112	127	138	149	161	114	115	117	119	121	109	111	114	117	122	118	140	154	166	178	108	124	136	148	161	73	82	91	101	109	39840	140.206	126.82	89.2144	5350.46	-3.97257	1883.13	82	127	150	163	177	85	114	133
2020_A14_05_10	2020_A14	25587	647	1498	98	112	126	139	151	114	116	118	121	124	109	111	115	120	125	100	122	139	155	167	93	109	123	137	150	65	74	83	94	103	30133	128.115	116.491	83.6647	5000.57	-5.68827	1674.27	80	109	134	152	165	82	101	119
2020_A14_06_01	2020_A14	33035	3070	1808	115	129	145	158	166	111	113	114	117	120	110	112	114	117	124	117	141	159	175	185	111	127	144	159	168	72	81	91	101	109	37035	146.477	134.921	89.418	5595.5	-162.688	2196.88	90	130	156	173	184	94	119	140
2020_A14_06_02	2020_A14	32718	2804	1787	100	119	137	152	160	112	113	116	118	121	109	111	114	118	123	105	129	151	170	180	97	116	136	152	161	65	73	83	93	103	37115	137.806	125.538	82.7617	5287.74	-94.0372	2100.24	81	117	146	167	178	83	107	131
2020_A14_06_03	2020_A14	33950	2540	1801	119	135	150	164	172	111	113	114	116	118	109	111	112	116	121	128	152	168	183	192	116	134	150	165	174	72	81	93	104	112	39199	154.601	140.116	90.899	5783.37	-102.194	2383.09	98	141	165	181	191	97	126	146
2020_A14_06_04	2020_A14	35068	2259	1797	111	125	138	152	163	113	115	117	118	120	110	112	115	119	122	118	136	151	167	181	107	122	137	151	163	71	81	92	101	109	39996	141.058	128.674	89.0782	5400.91	-71.7305	1959.84	89	127	148	164	179	88	114	133
2020_A14_06_05	2020_A14	27724	1991	1795	119	133	145	160	175	111	113	115	117	119	111	112	115	118	122	125	142	159	176	194	117	131	144	160	177	76	86	95	105	113	31552	149.645	138.363	93.5503	5708.96	-178.061	2156.62	99	133	155	172	193	99	123	141
2020_A14_06_06	2020_A14	28562	1721	1782	113	128	141	156	168	112	114	116	118	120	111	112	114	117	121	120	140	155	173	187	110	125	140	155	169	73	82	92	101	109	32806	145.029	132.659	89.9581	5530.21	-109.293	2088.52	93	129	151	170	185	93	118	136
2020_A14_06_07	2020_A14	35730	1450	1789	110	125	139	151	164	112	114	116	118	120	109	111	114	117	121	118	137	154	170	185	107	123	137	151	166	68	77	86	95	104	40832	142.2	128.445	84.475	5395.31	-59.2454	2164.37	84	127	150	168	183	84	113	134
2020_A14_06_08	2020_A14	34437	1186	1785	108	123	136	154	170	111	113	116	118	120	109	111	114	117	122	112	135	152	173	191	104	120	134	154	172	68	75	85	95	104	39519	141.819	128.541	84.3011	5394.81	-74.751	2166.24	83	123	147	169	189	85	112	130
2020_A14_06_09	2020_A14	35081	903	1775	103	114	128	144	157	114	116	119	121	123	109	112	115	119	124	106	124	141	159	176	98	110	125	142	156	69	78	87	97	106	40262	132.097	119.664	86.2657	5110.09	15.3511	1697.38	82	115	137	156	174	85	104	121
2020_A14_06_10	2020_A14	27024	645	1766	95	110	126	143	154	114	116	118	121	124	109	112	116	121	126	96	114	139	159	172	90	106	124	141	154	65	74	85	95	103	30898	127.714	116.998	83.7751	5004.8	-38.7497	1669.95	76	104	134	157	171	80	99	119
2020_A14_07_01	2020_A14	31947	3070	2058	120	136	152	168	175	112	114	115	117	120	114	116	119	124	130	113	137	158	179	187	116	134	151	168	176	89	98	109	118	125	36177	145.697	141.138	105.018	5757.07	-325.847	1677.51	87	125	153	177	186	95	125	146
2020_A14_07_02	2020_A14	26353	2800	2050	115	128	146	160	169	113	114	116	118	120	111	112	116	121	126	113	136	159	175	185	111	125	144	159	169	78	87	98	107	115	29064	146.409	136.57	96.2841	5645.61	-180.324	1942.49	93	128	154	174	184	100	120	140
2020_A14_07_03	2020_A14	26734	2530	2045	117	138	154	167	174	112	114	115	117	120	112	114	116	121	126	116	144.25	165	181	190	114	135	153	167	175	84	94	105	114	120	30503	149.328	141.193	101.506	5780.06	-238.499	1876.97	87	129	161	179	190	95	124	149
2020_A14_07_04	2020_A14	23807	2261	2050	115	131	148	160	171	113	114	116	118	121	112	114	117	121	126	112	135	158	174	186	111	128	146	160	172	84	92	101	110	119	27294	145.31	137.559	100.305	5667.45	-227.056	1779.3	94	123	154	172	184	100	118	142
2020_A14_07_05	2020_A14	32559	1987	2046	105	120	138	155	167	113	115	117	119	122	111	113	116	121	126	106	127	149	168	183	101	117	135	154	167	70	81	93	105	115	36511	138.397	128.775	92.0121	5384.06	-136.974	1793.11	84	119	145	166	182	87	111	132
2020_A14_07_06	2020_A14	31837	1718	2064	105	121	137	154	165	114	116	118	120	123	111	112	114	119	124	108	131	151	170	182	101	117	134	152	165	72	81	93	104	112	36048	139.374	126.939	91.089	5346.55	-24.8859	1789.02	83	119	146	168	181	84	110	130
2020_A14_07_07	2020_A14	27127	1443	2048	114	131	145	153	161	113	114	116	118	120	111	111	114	117	122	118	143	161	171	178	110	129	143	153	161	76	84	92	100	107	30598	146.464	133.708	91.4649	5573.53	-90.7231	2072.52	97	131	157	170	178	96	120	141
2020_A14_07_08	2020_A14	30168	1185	2041	102	118	135	150	159	115	116	118	121	123	112	114	117	122	127	101	122	144	161	173	97	114	132	148	158	74	85	95	106	114	35158	131.584	122.825	92.9729	5189.59	-89.077	1481.5	79	110	139	159	171	82	105	127
2020_A14_07_09	2020_A14	29784	910	2040	97	115	129	142	155	115	117	119	121	124	109	112	116	121	126	100	123	141	157	172	93	111	126	140	154	66	77	88	99	108	34514	129.941	118.65	87.0842	5069.29	0.494486	1601.96	77	113	136	154	170	79	104	123
2020_A14_07_10	2020_A14	30100	639	2044	102	116	130	145	159	115	117	119	122	124	110	113	117	122	128	101	120	140	158	173	97	111	126	143	158	73	82	92	103	112	34958	129.482	120.024	90.7274	5103.74	-49.1855	1471.5	77	110	135	155	172	82	104	122
2020_A14_08_01	2020_A14	33665	3074	2339	108	128	146	164	174	112	113	115	118	121	113	116	119	123	128	106	131	155	174	184	104	125	144	164	174	77	88	100	114	124	38369	141.574	135.691	98.4872	5584.95	-286.049	1759.17	86	119	149	172	183	90	115	140
2020_A14_08_02	2020_A14	23466	2794	2321	112	132	149	160	168	112	114	115	118	120	111	114	117	121	128	105	137	162	174	182	108	129	148	160	168	81	89	99	110	116	26143	146.389	138.332	98.5905	5692.63	-240.701	1894.69	91	127	158	173	181	101	122	145
2020_A14_08_03	2020_A14	32015	2525	2335	117	135	153	167	175	111	113	114	117	120	111	113	116	120	126	113	142	168	182	191	114	133	153	167	176	81	91	101	111	118	35591	151.395	142.095	98.7478	5814.84	-236.085	2055.41	93	131	163	181	190	97	125	149
2020_A14_08_04	2020_A14	24455	2282	2329	115	131	148	159	170	112	114	115	117	120	111	112	116	119	125	120	139	159	174	187	112	129	146	159	171	75	88	99	108	116	28234	145.794	136.403	95.8183	5636.32	-196.205	1952.95	92	127	154	171	185	97	119	142
2020_A14_08_05	2020_A14	31490	1988	2321	110	126	143	157	168	113	114	116	118	121	112	114	117	121	125	111	132	154	170	183	106	123	141	156	168	77	86	96	106	114	35711	140.855	131.725	93.7946	5478.19	-172.872	1834.83	85	123	149	168	182	89	115	137
2020_A14_08_06	2020_A14	33201	1714	2326	104	122	138	152	163	114	115	117	120	123	111	113	116	120	125	104	131	150	167	180	99	119	136	151	163	74	84	95	104	111	37808	137.556	126.46	91.652	5320.02	-60.5191	1723.46	79	119	147	165	179	82	109	132.5
2020_A14_08_07	2020_A14	26230	1440	2333	114	126	139	148	157	113	114	116	118	120	110	111	114	117	122	119	136	154	165	175	110	123	137	147	157	73	80	88	96	103	29167	142.895	130.537	87.9749	5469.02	-105.915	2096.17	98	129	151	164	174	99	118	135
2020_A14_08_08	2020_A14	30540	1179	2321	108	126	142	155	163	114	115	117	119	122	111	113	116	121	127	105	133	155	168	178	104	122	140	154	163	75	85	97	107	116	35623	138.996	129.402	94.2814	5410.37	-119.2	1720.98	83	118	150	166	177	87	112	135
2020_A14_08_09	2020_A14	25714	910	2309	109	122	135	147	156	114	116	118	120	123	110	112	116	121	126	110	130	148	161	171	104	118	132	145	155	73	83	93	103	111	29494	136.367	125.298	91.6783	5292.93	-47.9208	1686.85	88	121	144	159	170	92	112	129
2020_A14_08_10	2020_A14	28199	637	2310	95	109	128	146	158	115	117	119	122	125	110	114	117	122	128	95	111	138	159	172	90	104	124	143	157	70	79	91	103	112	32771	127.281	117.988	90.0296	5035.97	-38.6318	1413.29	81	103.5	130	156	170	83	98	118
2020_A14_09_01	2020_A14	28887	3066	2595	107	121	135	152	164	113	115	117	119	122	112	114	119	124	129	102	123	142	164	177	103	117	132	152	164	73	83	95	105	115	32217	134.768	128.109	93.3975	5347.73	-226.732	1676.43	85	115	139	161	176	90	113	129
2020_A14_09_02	2020_A14	30211	2790	2602	112	128	141	153	161	114	115	116	118	121	112	114	116	120	126	111	134	153	166	175	108	124	139	152	161	77	86	96	106	113	34297	139.579	130.399	94.1983	5441.3	-153.855	1766.83	85	125	149	164	174	91	117	136
2020_A14_09_03	2020_A14	27747	2524	2590	108	125	141	155	163	112	114	115	117	120	111	113	116	121	127	106	131	153	170	179	104	122	140	154	163	74	82	92	101	109	31251	139.446	130.382	89.9095	5431.34	-202.113	1955.42	83	120	149	168	178	89	113	136
2020_A14_09_04	2020_A14	32348	2260	2605	106	120	137	152	161	113	114	116	119	121	110	112	116	120	125	113	129	148	167	178	103	117	135	152	161	66	77	89	99	108	36583	138.681	127.635	87.738	5359.34	-114.513	1964.32	92	122	143	165	177	92	111	131
2020_A14_09_05	2020_A14	26516	1985	2581	102	121	143	155	163	113	114	116	118	121	111	112	116	122	127	99	125	155	171	180	98	118	142	155	163	72	82	94	103	109	30561	138.652	129.39	91.1844	5400.29	-168.902	1853.14	80	113	150	169	180	85	110	137
2020_A14_09_06	2020_A14	25093	1721	2598	117	132	147	159	169	112	114	116	118	120	111	113	116	122	127	111	138	158	174	184	113	129	145	158	170	80	89	99	109	117	29306	143.14	135.002	96.7537	5582.21	-214.088	1831.93	85	121	153	171	183	93	119	140
2020_A14_09_07	2020_A14	25595	1447	2588	101	116	132	147	156	114	116	118	121	124	111	113	116	121	125	101	122	145	161	172	96	112	129	145	156	71	80	90	100	108	29842	131.5	120.94	88.4024	5137.29	-49.8227	1631.66	80	109	139	159	171	84	103	125
2020_A14_09_08	2020_A14	27449	1185	2582	102	120	137	154	164	112	114	116	119	122	111	114	117	124	130	97	122	146	166	179	98	116	135	153	164	73	84	94	105	114	31207	135.125	127.65	92.3023	5336.77	-196.56	1712.48	83	111	141	164	178	88	109	130
2020_A14_09_09	2020_A14	26869	913	2574	101	119	136	150	161	114	116	118	120	123	110	113	116	122	128	99	126	147	164	176	97	116	133	149	160	72	81	93	104	113	31100	134.943	125.246	91.8347	5276.46	-90.5286	1655.7	81	114	143	162	175	86	109	129
2020_A14_09_10	2020_A14	20195	640	2574	98	108	118	128	138	116	117.5	120	122	124	110	112	116	119	125	102	116	130	143	154	93	104	114	125	136	65	72	79	87	94	23002	122.681	110.802	80.2679	4818.72	28.2344	1598.43	87	109	127	141	153	87	100	112
2020_A14_10_01	2020_A14	30910	3067	2872	106	120	135	149	160	113	115	117	119	121	113	116	119	124	128	103	122	140	161	171	102	117	133	148	160	74	85	95	104	112	34002	133.556	127.559	93.1286	5326.58	-252.831	1662.17	90	116	137	159	170	94	112	130
2020_A14_10_02	2020_A14	29795	2794	2863	108	125	142	157	166	114	115	117	119	122	113	115	117	122	129	103	126	152	169	178	104	121	140	155	165	79	89	101	111	119	33828	137.872	130.534	97.4533	5431.6	-187.092	1599.62	83	115	147	167	177	89	113	136
2020_A14_10_03	2020_A14	30506	2535	2867	111	125	141	154	166	113	114	116	119	121	113	116	119	124	128	105	127	148	166	179	107	122	139	153	166	80	89	97	107	114	35783	136.868	130.553	95.2561	5425.93	-249.642	1692.19	88	116	143	163	178	93	114	134
2020_A14_10_04	2020_A14	29985	2251	2861	103	117	135	152	162	113	114	116	119	122	111	113	116	121	126	102	123	146	167	179	99	114	133	151	162	70	79	90	100	108	33751	136.167	126.048	88.0827	5298.49	-134.098	1866.87	86	114	142	165	178	89	108	128
2020_A14_10_05	2020_A14	28499	1979	2860	109	124	137	149	160	113	115	116	118	121	111	112	116	121	127	106	131	150	164	176	105	121	135	148	160	73	83	92	101	108	31870	138.533	128.741	90.5757	5391.14	-149.437	1868.99	87	122	147	162	175	94	114	133
2020_A14_10_06	2020_A14	27080	1723	2856	108	122	138	153	164	113	115	116	119	121	111	114	117	122	128	106	127	146	165	178	104	119	136	152	164	73	83	95	107	116	30420	137.33	129.462	93.642	5401.73	-193.81	1741.06	91	119	142	163	177	93	113	132
2020_A14_10_07	2020_A14	26219	1440	2851	99	112	128	144	154	115	116	119	121	124	111	114	119	124	130	95	114	136	156	167	94	108	125	142	153	71	81	92	102	111	28716	129.217	121.036	90.5003	5132.36	-117.853	1524.35	86	108	132	154	167	89	104	122
2020_A14_10_08	2020_A14	26594	1176	2851	108	122	139	155	164	113	115	117	119	122	112	114	117	123	129	104	123	148	166	177	104	118	136	154	164	77	87	97	107.75	115	29813	138.09	130.713	95.8035	5441.96	-207.039	1691.93	92	117	144	164	176	96	113	133
2020_A14_10_09	2020_A14	27483	902	2845	99	114	131	146	156	114	116	118	121	124	111	114	117	123	130	95	118	140	157	170	95	110	128	144	154	70	80	92	102	110	30843	130.197	121.488	90.469	5149.59	-99.628	1547.54	81	110	136	156	168	86	105	124
2020_A14_10_10	2020_A14	22128	630	2848	99	113	123	131	140	115	117	119	121	124	111	113	116	121	126	98	120	136	146	155	94	109	120	129	139	69	75	81	88	95	25228	125.13	114.36	82.4175	4927.31	-31.7588	1633.77	82	110	133	145	154	85	103	118
2020_A15_01_01	2020_A15	33139	3089	445	110	122	134	148	162	113	115	117	119	121	111	114	117	121	126	109	128	144	161	175	106	119	131	147	162	75	83	91	102	111	37127	136.534	127.021	90.5915	5331.59	-143.139	1791.78	90	120	141	159	174	91	114	129
2020_A15_01_02	2020_A15	30992	2817	440	108	124	137	151	161	113	115	117	119	121	110	113	116	119	124	116	133	149	163	176	105	121	135	149	160	68	80	91	102	111	35900	137.157	126.515	89.2838	5321.45	-98.9341	1838.57	83	123	145	160	174	87	112	131
2020_A15_01_03	2020_A15	28084	2558	443	114	128	144	157	168	113	114	116	118	121	112	114	117	122	127	111	133	153	170	183	110	125	142	157	169	77	87	99	109	117	32881	140.503	132.705	95.7718	5505.22	-210.303	1776.82	86	120	148	167	181	93	116	137
2020_A15_01_04	2020_A15	29488	2292	442	110	121	135	148	160	113	115	117	119	121	109	111	114	117	121	122	134	149	163	179	107	118	133	146	160	68	77	87	97	106	33525	140.051	126.728	86.5826	5348.95	-35.8579	2007.25	95	127	144	161	178	93	113	129
2020_A15_01_05	2020_A15	29906	2008	450	105	116	131	148	163	113	115	118	120	123	111	113	116	121	125	108	124	142	161	179	100	113	129	146	163	71	79	90	101	110	34510	134.451	124.112	88.9063	5242.03	-90.2259	1750.76	89	116	137	158	178	90	107	125
2020_A15_01_06	2020_A15	31161	1742	431	103	118	134	149	161	114	116	118	121	124	111	114	117	123	128	104	123	144	161	173	98	114	131	148	161	74	83	94	104	115	35959	133.267	124.704	92.6938	5253.03	-118.162	1581	85	115	139	158	172	87	108	127
2020_A15_01_07	2020_A15	25211	1468	430	109	125	138	152	164	113	116	118	120	123	110	113	116	122	127	108	132	149	165	180	104	121	135	150	164	76	86	97	107	117	29060	138.941	129.064	95.1716	5408.12	-94.7232	1673.72	89	121	146	162	178	91	115	132
2020_A15_01_08	2020_A15	26493	1209	431	96	115	131	148	162	114	115	118	121	125	110	113	116	121	127	94	121	141	162	179	91	111	128	147	162	66	78	90	102	112	30550	130.559	120.6	89.0445	5117.38	-48.6638	1572.23	73	110	136	159	177	75	103	123
2020_A15_01_09	2020_A15	31400	925	439	86	103	123	140	151	115	117	120	123	126	110	112	116	119	123	96	114	135	153	165	81	98	119	137	150	59	70	85	98	107	36765	125.02	112.257	83.2868	4865.08	80.9491	1523.92	77	105	130	150	163	72	91	115
2020_A15_01_10	2020_A15	24270	678	415	66	81	103	128	146	116	118	123	129	133	108	112	117	122	129	75	90	110	137	159	61	75	98	124	144	52	63	77	92	105	28257	109.156	97.5604	77.9479	4361.96	186.015	1092.98	70	86	105	132	157	59	74	94
2020_A15_02_01	2020_A15	34982	3094	704	105	121	137	151	164	113	115	117	119	122	111	113	116	120	124	106	130	148	164	179	101	118	135	149	164	70	80	92	103	113	38447	138.879	128.255	90.4096	5376.93	-118.649	1865.27	90	121	145	162	178	90	112	133
2020_A15_02_02	2020_A15	30872	2819	722	107	119	134	149	161	113	115	117	119	121	111	113	116	121	126	105	124	145	164	177	103	116	131	148	161	72	81	90	100	108	34927	134.62	125.022	88.6018	5261.69	-133.173	1789.04	84	115	141	161	176	88	110	128
2020_A15_02_03	2020_A15	28129	2551	717	116	129	142	158	170	112	114	116	118	120	110	112	116	120	126	116	137	156	173	186	113	126	141	158	171	74	84	96	108	117	31739	145.849	135.921	95.0819	5626.69	-178.023	1973.97	95	127	152	171	185	101	121	137
2020_A15_02_04	2020_A15	34610	2276	714	104	117	131	147	159	113	115	117	120	123	109	111	114	118	124	108	128	145	164	179	100	113	129	146	159	68	77	86	95	104	39690	137.034	124.366	86.359	5266.06	-34.116	1902.82	89	119	141	161	178	90	108	126
2020_A15_02_05	2020_A15	27955	2007	711	112	129	143	157	170	112	114	116	118	121	111	112	116	119	124	116	138	155	172	187	108	126	141	156	170	76	86	96	106	114	31507	145.815	134.88	94.4041	5598.64	-138.641	1970.39	94	130	152	170	186	97	119	138
2020_A15_02_06	2020_A15	29595	1740	712	116	129	143	156	164	113	115	117	119	121	111	113	116	119	123	123	141	156	169	177	113	126	142	155	164	76	86	97	107	115	34387	143.414	132.723	94.7441	5529.15	-118.704	1861.56	93	130	152	167	176	95	119	137
2020_A15_02_07	2020_A15	29542	1468	711	116	130	142	156	168	113	114	116	118	120	110	112	115	119	124	123	140	155	171	186	113	127	140	155	169	75	85	95	105	114	33412	146.581	134.948	94.0577	5609.83	-116.197	2000.97	99	132	152	168	185	100	121	137
2020_A15_02_08	2020_A15	25526	1204	692	108	121	135	149	160	113	115	117	120	122	110	112	115	119	124	112	131	147	164	177	104	117	133	148	160	70	79	90	100	108	29406	137.713	125.746	88.7985	5308.55	-49.0271	1845.34	88	122	144	161	176	90	111	129
2020_A15_02_09	2020_A15	29772	933	705	104	116	128	140	151	115	117	119	121	124	110	113	116	120	125	108	124	139	153	167	99	112	125	138	150	71	80	90	99	106	35147	129.5	118.561	88.4582	5070.68	-4.44501	1535.14	82	114	136	150	165	86	104	121
2020_A15_02_10	2020_A15	24733	669	714	79	94	111	129	143	115	118	121	124	128	108	111	115	119	125	91	105	121	141	159	74	90	107	126	141	53	63	76	89	100	28630	117.957	104.929	77.1649	4624.08	121.773	1496.44	79	99	118	139	157	71	86	104
2020_A15_03_01	2020_A15	25417	3091	981	107	122	136	151	165	114	115	117	119	122	111	114	117	122	128	100	128	146	162	179	102	119	134	150	165	75	85	95	105	115	27932	138.122	129.855	94.5116	5420.11	-175.311	1718.75	88	119	144	161	178	94	114	132
2020_A15_03_02	2020_A15	28442	2821	988	111	124	139	152	162	113	115	116	118	121	110	112	115	119	124	116	136	152	167	180	108	121	137	151	162	70	81	92	102	110	31590	143.116	131.117	90.37	5483.6	-100.271	2009.77	96	129	149	165	179	97	116	134
2020_A15_03_03	2020_A15	26792	2535	985	117	135	148	158	168	112	114	115	118	120	111	113	116	122	127	112	138	161	173	184	113	132	146	157	168	85	91	99	107	114	29902	147.808	139.251	98.7047	5728.33	-231.589	1934.85	95	130	157	172	183	103	126	144
2020_A15_03_04	2020_A15	27272	2295	982	115	128	142	159	170	113	114	116	119	121	111	113	116	120	125	116	135	153	173	188	110	125	140	159	170	79	89	98	108	115	30936	144.264	134.169	96.0143	5570.44	-142.76	1852.42	94	126	149	171	187	97	117	137
2020_A15_03_05	2020_A15	24853	2001	974	117	131	147	166	176	112	114	115	118	120	111	113	116	121	125	118	138	160	180	194	113	128	146	166	178	80	90	101	112	120	28035	150.561	140.437	98.8114	5773.83	-186.11	1998.13	100	130	155	178	193	102	122	142
2020_A15_03_06	2020_A15	24579	1749	965	111	126	140	158	169	112	113	116	118	121	109	111	114	119	124	113	134	155	176	188	107	123	139	159	170	71	81	92	101	109	27522	145.169	133.072	90.1434	5542.13	-116.553	2092.76	91	125	151	173	187	94	116	135
2020_A15_03_07	2020_A15	26246	1467	971	117	130	142	157	170	112	113	115	117	120	109	111	114	119	124	119	139	158	176	190	114	127	141	157	171	75	83	92	102	110	29878	147.445	135.244	91.3061	5617.11	-122.851	2133.61	98	128	154	173	189	100	120	137
2020_A15_03_08	2020_A15	26109	1211	962	112	125	139	153	167	111	113	116	118	121	109	112	114	119	125	114	134	151	170	186	108	122	137	153	168	72	81	90	100	107	29875	141.357	130.176	88.4771	5439.22	-130.937	2030.23	85	124	147	168	185	90	115	133
2020_A15_03_09	2020_A15	19912	959	948	110	125	142	157	167	113	115	117	119	122	111	114	117	121	127	112	132	151	168	182	106	122	139	156	167	73	85	100	111	119	22686	139.973	131.542	96.4365	5476.12	-160.954	1705.39	84	123	147	166	180	93	114	135
2020_A15_03_10	2020_A15	26579	666	963	56	74	106	126	139.2	115	118	122	130	136	108	111	115	121	127	63	84	115	140	156	49	68	101	122	138	50	59	72	85	95	29812	108.168	94.945	72.9514	4271.89	230.911	1215	59	78	110	138	154	48	66	99
2020_A15_04_01	2020_A15	24514	3072	1262	113	129	146	158	166	113	114	116	118	122	112	114	117	124	131	104	131	156	171	179	108	127	145	158	167	81	90	100	111	119	28584	141.264	135.319	99.2856	5585.64	-266.107	1708.75	88	116	151	169	178	99	117	140
2020_A15_04_02	2020_A15	28990	2823	1258	111	126	142	155	166	113	115	116	118	121	111	112	115	119	124	113	137	156	170	183	107	124	140	154	166	74	84	93	103	111	34239	142.243	131.014	91.5076	5471.72	-115.03	1937.06	87	124	151	168	182	91	114	135
2020_A15_04_03	2020_A15	26577	2550	1264	123	135	147	160	172	113	114	116	117	120	112	114	116	120	124	123	144	159	173	187	119	133	146	160	172	82	90	101	111	119	30278	149.033	139.869	99.577	5751.69	-210.596	1930.51	101	134	156	171	186	104	127	143
2020_A15_04_04	2020_A15	25449	2283	1245	119	133	145	160	172	113	114	116	118	121	111	113	116	119	123	123	142	158	175	189	116	130	143	160	173	81	89	99	110	118	29430	147.438	136.795	97.4767	5659.21	-142.442	1906.03	94	131	154	172	187	97	122	140
2020_A15_04_05	2020_A15	22493	2020	1234	119	132	148	163	175	112	114	116	118	120	111	112	116	121	125	118	138	161	178	192	115	129	147	163	176	81	91	101	110	118	26218	148.009	138.265	98.255	5699.07	-180.732	1920.54	95	125	155	176	190	99	121	142
2020_A15_04_06	2020_A15	26358	1748	1267	108	124	139	158	169	112	114	116	118	121	109	111	114	119	123	114	135	153	175	189	104	121	137	158	170	68	78	91	103	111	29386	144.004	131.853	89.2509	5501.13	-109.359	2082.07	89	127	149	172	188	91	115	134
2020_A15_04_07	2020_A15	25994	1477	1236	120	134	147	164	175	112	113	115	117	120	109	111	114	117	122	127	146	162	182	194	117	131	146	165	176	75	87	98	108	116	29936	151.406	138.905	95.2375	5735.59	-115.17	2114.29	97	135	158	179	193	99	124	142
2020_A15_04_08	2020_A15	25512	1218	1225	116	131	144	156	165	112	113	115	117	119	109	111	114	117	122	122	143	159	174	186	113	129	142.5	156	166	72	82	91	100	108	29054	146.037	133.505	89.1017	5557.41	-113.111	2159.95	86	133	156	171	184	92	121	139
2020_A15_04_09	2020_A15	19919	944	1223	112	126	139	153	162	113	115	117	119	122	111	114	117	122	128	109	130	150	165	177	108	122	137	152	162	78	86	96	106	114	22634	138.221	130.663	95.7016	5444.67	-196.701	1691.54	88	119	145	162	176	96	116	133
2020_A15_04_10	2020_A15	27526	664	1229	72	92	114	135	151	114	117	120	125	131	108	111	115	120	126	77	99	126	152	168	66	87	110	133	150	55	65	77	89	101	31490	117.645	104.513	76.7725	4595.5	141.215	1462.45	63	89	120	148	166	58	80	105
2020_A15_05_01	2020_A15	23911	3094	1516	118	133	147	158	166	113	114	116	118	120	112	114	117	121	126	114	138	157	170	181	114	130	145	157	166	85	92	101	109	117	27185	144.144	136.548	99.5704	5634.81	-227.866	1768.49	92	128	152	169	179	98	123	142
2020_A15_05_02	2020_A15	24577	2809	1520	124	140	152	164	173	111	112	114	116	118	111	113	116	120	125	121	149	166	180	190	121	139	152	165	175	84	91	100	109	115	27780	153.441	144.187	98.4236	5886.35	-266.903	2162.65	100	138	163	178	189	107	132	149
2020_A15_05_03	2020_A15	22236	2533	1505	120	137	152	165	176	111	113	115	117	120	111	112	116	120	124	122	145	164	183	196	116	135	151	166	178	82	92	101	110	117	25782	151.275	141.352	98.4761	5797.41	-204.958	2039.93	92	133	158	180	195	99	125	146
2020_A15_05_04	2020_A15	27706	2279	1516	121	133	149	166	177	111	113	115	117	119	110	112	114	119	122	125	142	163	186	197	118	131	148	167	179	80	89	98	106	115	31696	152.27	140.441	95.2359	5776.18	-161.395	2166.71	96	132	158	183	196	97	124	144
2020_A15_05_05	2020_A15	29816	2007	1518	119	134	146	159	170	112	114	115	117	120	109	111	113	116	121	126	146	163	179	191	116	132	145	159	171	76	84	93	102	110	34166	150.761	136.769	91.6172	5675.31	-75.6809	2202.38	95	135	159	177	190	95	123	142
2020_A15_05_06	2020_A15	28964	1744	1508	114	132	147	159	171	112	113	115	117	119	109	111	113	117	122	120	144	163	178	192	111	130	146	159	172	73	83	92	103	111	32832	150.116	136.779	90.8839	5668.26	-106.73	2227.76	93	133	160	176	190	93	121	143
2020_A15_05_07	2020_A15	22512	1472	1502	122	137	151	164	174	111	112	114	116	119	111	112	115	119	124	122	145	164	182	195	118	135	150	165	176	82	90	99	106	112	25994	152.133	141.995	96.6283	5819.71	-227.907	2156.04	100	133	159	179	193	103	126	146
2020_A15_05_08	2020_A15	28668	1191	1508	115	135	150	163	172	111	112	115	117	120	109	111	114	118	123	118	146	167	182	192	111	133	150	163	174	77	85	94	104	112	32788	151.367	138.976	93.0476	5734.58	-139.62	2206.98	91	130	163	180	191	95	122	146
2020_A15_05_09	2020_A15	27666	924	1522	117	130	145	159	169	112	113	115	117	120	109	111	114	119	125	119	139	160	177	188.5	114	127	143	159	170	76	84	93	103	113	32003	146.101	135.028	92.7926	5601.11	-143.536	2041.64	88	127	154	174	187	95	119	138
2020_A15_05_10	2020_A15	22157	678	1486	64	77	89	102	112	119	121	124	127	131	110	113	116	121	126	68	84	100	115	126	59	72	85	98	109	48	56	64	72	79	25148	94.3302	82.1041	64.7474	3824.67	245.929	1026.36	60	78	97	113	125	54	68	83
2020_A15_06_01	2020_A15	24184	3090	1797	118	135	150	163	172	112	113	115	117	120	112	114	117	121	126	116	141	160	178	188	115	133	149	163	173	85	92	101	111	118	27857	147.599	139.518	99.6838	5730	-240.946	1892.59	93	129	154	176	187	100	124	145
2020_A15_06_02	2020_A15	25726	2816	1788	117	132	148	162	173	111	113	115	117	120	111	113	117	122	127	112	136	159	179	190	113	129	147	163	174	83	89	97	107	116	29964	145.507	137.947	96.7916	5671.31	-269.999	1944.58	88	123	152	176	189	97	120	142
2020_A15_06_03	2020_A15	23354	2530	1783	113	129	144	161	172	112	113	115	118	120	111	112	116	120	124	112	135	158	177	191	110	126	143	161	173	78	86	95	105	112	26501	147.891	137.539	94.865	5678.77	-190.263	2053.03	98	127	153	175	190	101	120	140
2020_A15_06_04	2020_A15	26979	2287	1779	114	131	148	162	172	112	113	115	118	120	111	112	115	121	125	112	138	163	179	191	110	128	147	162	173	80	88	97	106	113	30659	147.884	137.397	95.0185	5669.85	-175.138	2030.62	90	126	157	177	190	95	119	143
2020_A15_06_05	2020_A15	28737	2000	1784	121	134	147	159	169	112	113	115	117	119	110	112	114	117	122	126	145	162	177	188	118	132	146	159	170	79	87	96	104	111	32387	151.24	138.791	94.1917	5734.34	-134.299	2159.89	102	136	159	175	187	101	125	143
2020_A15_06_06	2020_A15	28807	1734	1771	118	137	152	165	176	111	112	114	116	119	109	111	113	117	122	123	149	168	185	197	115	135	151	166	179	75	85	96	105	113	32776	153.943	141.001	92.9103	5798.59	-146.096	2303.98	93	136	164	183	196	94	125	148
2020_A15_06_07	2020_A15	22767	1474	1789	131	144	155	165	174	111	112	114	115	117	111	112	114	116	120	138	157	172	183	193	128	143	155	166	176	84	90	98	106	113	26183	158.239	146.286	97.3322	5970.66	-204.569	2329.19	104	147	169	181	192	106	135	152
2020_A15_06_08	2020_A15	27768	1205	1776	114	135	151	165	176	111	113	115	117	120	110	112	115	119	125	114	144	165	184	195	111	133	151	166	178	78	88	99	108.25	117	31574	149.983	139.578	96.7196	5737.46	-181.741	2042.89	81	130	160	182	194	90	122	146
2020_A15_06_09	2020_A15	29908	932	1779	119	132	147	159	169	111	113	115	117	120	109	112	115	119	124	123	141	161	176	188	116	130	146	159	170	77	85	95	105	113	34521	147.679	137.024	93.8638	5664.12	-173.993	2077.11	94	131	156	173	186	100	122	142
2020_A15_06_10	2020_A15	22947	661	1758	108	130	153	167	176	111	113	114	117	122	109	112	116	121	128	105	134	169	184	193	104	127	153	168	178	77	87	99	111	120	26983	148.297	139.144	97.5509	5716.92	-209.125	1975.73	84	118	162	182	192	91	116	148
2020_A15_07_01	2020_A15	24071	3070	2083	111	125	139	151	163	113	115	116	118	121	111	113	117	121	127	106	131	151	164	180	107	122	137	150	164	78	86	94	103	110	26765	140.107	130.806	92.8689	5455.49	-170.045	1845.79	89	122	148	162	179	96	116	135
2020_A15_07_02	2020_A15	25888	2809	2065	117	132	146	159	170	112	114	115	117	120	111	112	116	121	126	115	138	158	175	188	113	130	145	158	171	82	89	98	106	113	29704	145.969	136.652	96.1687	5644.74	-199.436	1942.51	92	126	154	173	187	99	121	141
2020_A15_07_03	2020_A15	22400	2545	2050	119	134	145	155	164	113	114	116	118	120	111	112	115	118	123	122	145	159	171	181	116	132	144	155	164	80	88	96	104	111	25711	146.776	135.611	94.958	5627.18	-136.505	1980.3	95	134	156	169	179	99	123	141
2020_A15_07_04	2020_A15	23924	2283	2050	116	130	144	155	167	112	114	115	118	120	110	112	115	119	124	116	138	158	173	186	112	128	142	154	168	78	85	93	102	109	27458	144.661	133.649	92.0233	5554.98	-146.498	2018.97	90	127	154	170	184	94	119	139
2020_A15_07_05	2020_A15	23213	2016	2043	111	130	144	157	169	113	114	116	118	121	111	112	114	118	123	114	140	158	175	188	107	128	142	157	170	77	85	94	103	111	26296	146.241	134.236	92.3936	5579.35	-114.354	2039.42	90	129	154	173	187	92	119	139
2020_A15_07_06	2020_A15	25409	1723	2044	119	136	155	167	175	112	113	115	117	120	112	114	116	120	125	117	141	168	183	192	115	133	154	167	177	84	93	104	112	119	28643	152.568	143.378	101.476	5860.73	-227.585	1986.78	98	130	164	181	191	102	125	150
2020_A15_07_07	2020_A15	27218	1469	2046	111	125	139	156	171	112	114	116	118	121	110	112	115	119	124	113	133	152	174	191	107	122	138	156	173	75	83	93	102	111	31320	142.241	131.062	91.0764	5467.86	-116.913	1947.19	86	122	148	171	189	91	114	134
2020_A15_07_08	2020_A15	26164	1205	2039	104	125	144	157	167	112	113	115	118	121	109	111	114	119	125	106	134	160	175	187	100	123	143	157	168	71	80	91	100	108	29949	143.038	131.303	89.0456	5476.79	-115.473	2053.18	81	120	155	173	186	87	112	139
2020_A15_07_09	2020_A15	23421	931	2028	109	124	142	154	164	112	114	116	118	121	109	111	114	119	126	107	131	157	172	184	106	121	140	153	165	74	81	90	99	106	27290	140.04	129.351	89.0394	5409.93	-131.221	1960.51	77	119	151	170	182	87	113	135
2020_A15_07_10	2020_A15	23394	657	2020	54	71	97	119	135	117	120	124	131	135	109	113	117	122	127	63	80	105	128	149	49	65	92	115	133	50	59	72	85	95	27305	99.8537	88.4204	72.944	4034.45	246.103	889.671	56	74	99	124	146	47	62	89
2020_A15_08_01	2020_A15	24140	3088	2321	108	122	136	150	161	113	115	117	119	122	111	114	117	122	128	102	125	146	163	178	104	119	134	149	161	79	85	93	101	108	27314	135.285	127.141	91.8936	5325.62	-175.418	1712.49	84	114	142	161	176	91	112	131
2020_A15_08_02	2020_A15	27264	2814	2328	116	131	146	161	171	112	113	115	117	120	111	112	116	121	127	113	135	159	178	189	112	128	145	162	172	81	89	97	107	114	30734	146.85	137.378	95.6498	5665.68	-207.464	1997.99	91	126	155	176	188	98	121	141
2020_A15_08_03	2020_A15	21876	2553	2319	121	132	144	155	164	112	114	115	117	120	110	112	115	119	123	124	140	157	173	184	118	129	143	155	165	80	87	95	102	108	25978	144.883	134.185	92.6666	5573.31	-157.509	2013.83	94	129	152	170	183	100	122	138
2020_A15_08_04	2020_A15	25775	2281	2342	116	129	143	155	164	112	113	115	117	119	111	112	116	119	124	119	137	155	171	182	113	127	142	155	165	74	83	92	100	107	29326	143.429	133.365	89.662	5536.67	-202.391	2106.76	90	128	151	168	181	96	120	138
2020_A15_08_05	2020_A15	23208	2008	2313	113	127	141	153	166	112	114	115	117	120	110	112	114	119	124	114	137	155	172	185	109	125	140	153	167	73	82	90	99	108	26893	143.211	131.646	89.5566	5491.9	-128.516	2052.36	88	126	151	169	183	93	117	136
2020_A15_08_06	2020_A15	23889	1747	2312	118	138	152	164	173	111	113	114	117	119	112	113	116	121	127	113	143	164	180	190	114	136	151	164	175	83	92	102	110	117	27396	149.077	140.824	98.9256	5768.26	-255.005	1981.51	92	130	159	178	188	99	126	148
2020_A15_08_07	2020_A15	25435	1470	2313	112	124	139	152	167	112	114	116	119	121	111	112	116	121	126	111	130	151	168	186	108	121	137	151	168	76	84	93	102	111	28913	140.671	130.756	91.7684	5454.6	-151.597	1896.16	89	121	146	166	185	94	115	133
2020_A15_08_08	2020_A15	24404	1195	2309	107	124	144	160	171	111	113	115	118	120	109	112	116	121	127	105	130	157	178	191	103	122	143	160	172	73	82	92	102	110	28269	142.318	132.539	90.6634	5503.12	-184.033	2010.02	81	119	150	175	189	89	113	137
2020_A15_08_09	2020_A15	23208	929	2301	117	131	144	154	165	112	113	115	117	119	110	112	114	119	125	118	139	158	172	185	114	129	143	154	166	78	85	93	100	108	26654	144.64	134.656	92.3079	5583.75	-187.757	2040.81	91	127	154	170	183	101	121	140
2020_A15_08_10	2020_A15	26677	654	2311	105	117	132	147	159	113	115	117	120	123	109	112	115	119	125	107	126	145	163	177	101	113	130	145	159	69	78	88	98	108	30767	135.123	123.531	87.4796	5231.85	-51.1884	1803.28	84	117	140	160	176	88	108	125
2020_A15_09_01	2020_A15	29265	3082	2602	106.4	122	138	157	169	113	115	117	119	122	113	116	119	123	128	100	123	145	169	182	102	118	135	156	170	79	87	97	109	118	32790	137.076	130.586	96.4176	5427.94	-232.461	1641.65	85	115	141	166	181	91	111	132
2020_A15_09_02	2020_A15	31847	2814	2609	116	136	153	166	176	111	113	114	117	120	111	113	116	121	126	117	143	164	181	192	112	134	152	167	177	77	89	102	113	121	35535	151.371	142.374	98.7862	5824.73	-250.236	2070.79	97	132	160	179	191	98	125	148
2020_A15_09_03	2020_A15	32050	2534	2594	112	125	144	161	173	111	113	115	118	120	111	113	116	121	126	111	132	155	176	191	109	122	142	161	174	77	85	96	107	117	35448	145.331	135.828	94.5424	5614.22	-201.907	1985.74	92	124	150	174	190	97	117	138
2020_A15_09_04	2020_A15	27249	2264	2586	109	127	146	162	174	112	113	115	118	121	112	114	116	122	128	104	131	158	178	190	104	124	145	162	175	79	88	98	109	118	30250	145.133	136.724	96.3569	5636.6	-233.85	1929.65	90	121	153	176	189	95	117	141
2020_A15_09_05	2020_A15	30615	2004	2593	113	132	149	166	178	111	113	115	117	120	111	113	116	121	129	110	137	161	181	194	109	130	148	167	180	77	88	101	113	122	33962	149.308	140.381	97.8088	5755.68	-233.675	2022.42	93	127	157	179	193	96	122	145
2020_A15_09_06	2020_A15	32511	1721	2594	112	128	141	157	172	112	114	116	118	121	111	113	116	121	125	112	133	153	172	189	109	125	139	157	172	78	86	95	107	116	36474	143.417	133.367	94.0866	5539.41	-159.529	1908.54	92	123	149	169	188	94	117	136
2020_A15_09_07	2020_A15	30434	1457	2591	102	119	137	154	166	113	115	117	120	123	110	112	116	121	127	102	126	149	170	184	98	116	134	154	167	69	79	91	104	115	33907	138.221	127.666	90.5742	5355.04	-101.957	1822.77	84	117	145	168	183	87	109	130
2020_A15_09_08	2020_A15	28316	1183	2582	113	128	144	162	177	111	113	116	119	122	111	114	117	122	127	108	131	155	177	193	109	124	142	162	178	82	89	99	110	120	32365	144.24	135.72	97.7589	5605.69	-198.228	1818.61	86	122	150	175	192	94	117	138
2020_A15_09_09	2020_A15	27627	921	2581	114	129	148	164	173	111	113	115	118	121	111	112	116	122	130	107	131	160	180	192	109	125	147	164	175	80	89	98	108	118	31485	145.507	137.524	97.4554	5661.08	-234.736	1899.41	86	121	154	177	190	96	118	142
2020_A15_09_10	2020_A15	27606	648	2577	105	119	139	154	169	112	114	117	119	123	111	114	117	122	129	101	124	150	167	183	100	116	137	153	170	74	84	94	105	118	31206	137.258	129.2	93.7334	5392.02	-181.926	1720.99	84	113	144	165	182	91	108	131
2020_A15_10_01	2020_A15	28024	3075	2873	110	123	141	159	170	112	114	116	119	121	113	116	119	122	127	111	127	147	168	181	107	120	139	158	170	76	86	99	111	120	31745	139.311	133.103	96.9947	5509.23	-266.998	1727.57	93	119	142	166	180	97	114	134
2020_A15_10_02	2020_A15	32263	2805	2869	113	131	150	166	175	112	113	115	117	120	112	114	117	122	128	108	137	161	179	190	110	129	149	166	176	79	90	102	113	121	35864	147.885	139.764	98.9419	5733.72	-250.606	1940.12	91	126	156	178	189	95	120	145
2020_A15_10_03	2020_A15	31537	2530	2863	106	124	142	161	170	112	114	116	118	122	111	113	116	121	127	105	131	153	176	187	101	121	140	160	171	74	83	96	107	116	34363	143.681	133.727	93.8392	5548.15	-167.044	1931.7	88	122	149	174	186	89	115	136
2020_A15_10_04	2020_A15	30889	2274	2876	110	125	139	153	168	112	114	116	119	121	112	114	117	122	128	106	128	149	165	181	106	122	138	152	168	77	86	96	105	114	34504	139.271	131.688	94.801	5472.61	-221.547	1777.61	90	120	146	163	180	95	116	135
2020_A15_10_05	2020_A15	30533	2008	2870	111	128	144	158	169	112	114	115	118	121	111	112	116	119	126	112	137	157	173	185	107	125	143	158	169	73	83	95	106	114	34119	144.089	133.703	93.027	5550.76	-154.638	1969.97	87	127	153	171	185	90	118	139
2020_A15_10_06	2020_A15	35658	1725	2875	109	122	135	152	167	112	114	116	119	121	111	113	116	122	128	108	129	145	164	182	105	119	133	151	167	72	81	91	104	115	39294	137.88	129.026	91.2865	5390.27	-177.003	1836.37	87	122	142	161	181	90	114	130
2020_A15_10_07	2020_A15	29634	1464	2860	105	119	135	151	164	113	115	117	120	123	110	113	116	122	128	104	126	146	164	179	100	115	133	150	164	70	80	92	105	114	32818	136.828	127.14	90.9064	5336.66	-124.387	1782.93	87	119	143	161	178	90	110	129
2020_A15_10_08	2020_A15	29181	1193	2858	110	125	143	159	170	112	114	116	119	121	111	113	117	122	128	109	131	152	173	186	106	122	141	159	171	73	85	99	110	119	32872	142.171	133.707	96.1501	5542.34	-194.286	1814.86	89	123	147	170	185	93	115	137
2020_A15_10_09	2020_A15	26670	925	2848	109	129	147	161	174	112	113	116	118	121	112	114	117	122	129	106	132	155	174	187	104	126	146	161	175	76	89	102	112	123	30232	143.573	136.843	99.4251	5632.85	-259.157	1779.05	91	120	150	172	186	95	118	141
2020_A15_10_10	2020_A15	30534	640	2857	110	126	142	156	167	112	114	116	119	122	111	114	117	122	127	110	131	152	169	181	105	123	140	156	167	77	88	98	107	117	34710	140.114	131.954	95.8589	5484.86	-188.874	1746.96	87	120	147	167	180	92	114	136
2020_A16_01_01	2020_A16	23771	3098	456	109	123	139	152	162	113	115	117	119	121	111	113	116	120	125	111	132	151	164	176	105	120	137	151	162	75	84	94	105	114	27434	138.946	129.202	93.4553	5409.69	-129.56	1762.83	92	120	147	162	174	94	112	133
2020_A16_01_02	2020_A16	29441	2819	441	106	123	145	159	167	113	114	116	119	123	111	114	117	122	128	101	127	156	172	181	102	120	143	158	167	77	88	98	109	116	32827	141.294	132.827	96.1615	5513.38	-185.105	1769.15	85	117	152	170	181	90	113	139
2020_A16_01_03	2020_A16	25930	2557	474	105	120	140	155	166	113	114	116	119	122	110	112	116	121	127	105	125	152	171	184	102	117	138	154	167	71	81	92	103	112	29543	139.371	129.593	91.4208	5415.57	-147.604	1860.59	87	115	146	168	182	90	111	133
2020_A16_01_04	2020_A16	29250	2287	436	111	125	140	156	165	112	114	116	118	121	110	112	114	118	123	116	136	154	173	183	107	122	138	155	165	72	81	92	102	110	33239	142.677	130.577	90.0136	5462.87	-90.5052	1995.61	88	125	150	171	182	89	114	134
2020_A16_01_05	2020_A16	27686	2014	440	109	123	137	152	165	113	114	116	118	121	109	111	114	117	123	114	133	152	170	184	104	120	135	151	165	71	79	88	99	109	31572	141.432	128.757	87.9262	5409.35	-67.7236	2021.33	90	122	147	167	183	90	112	131
2020_A16_01_06	2020_A16	26898	1745	450	105	117	136	153	163	113	114	117	119	122	109	112	115	120	125	106	125	151	170	181	100	114	134	152	163	70	79	89	100	108	30690	137.589	126.122	87.6785	5312.09	-83.5995	1899.03	84	114	143	168	180	87	106	128
2020_A16_01_07	2020_A16	27866	1483	445	107	125	143	155	164	112	114	116	118	121	109	111	114	119	124	110	134	160	174	183	104	122	142	155	164	70	79	91	100	109	31762	143.476	130.569	88.4205	5464.75	-75.0048	2072.57	84	122	155	172	182	86	111	138
2020_A16_01_08	2020_A16	29606	1213	451	103	120	139	155	165	112	113	116	119	122	109	111	115	121	128	99	125	153	174	184	98	117	138	155	166	71	80	91	100	108	33193	139.323	128.526	88.3381	5381.87	-122.756	1957.59	80	113	149	172	183	87	108	134
2020_A16_01_09	2020_A16	29841	945	427	98	115	132	145	159	112	114	116	119	122	107	110	114	119	125	102	126	147	164	178	94	112	130	145	159	63	72	82	93	103	33861	134.75	121.771	81.7133	5176.07	-34.7027	2004.49	79	113	143	161	177	81	104	126
2020_A16_01_10	2020_A16	27513	668	452	102	119	135	151	166	112	114	117	119	124	109	112	116	122	130	100	125	146	165	184	97	116	133	150	167	67	78	90	101	111	31263	135.195	125.413	88.6346	5273.9	-116.109	1800.86	77	114	141	162	183	82	108	129
2020_A16_02_01	2020_A16	21653	3092	718	115	130	143	154	162	114	115	117	118	121	111	113	116	119	122	123	141	154	167	177	111.2	127	141	152	161	76	85	96	105	113	24591	145.229	133.921	94.8783	5578.91	-113.374	1925.91	102	132	152	165	176	102	121	138
2020_A16_02_02	2020_A16	30771	2822	731	114	132	146	157	169	112	114	115	118	121	111	114	117	122	128	110	139	157	171	180	110	130	145	157	170	77	87	97	108	123	33826	145.542	136.869	96.7871	5648.61	-214.607	1923.23	94	129	155	170	180	96	124	142
2020_A16_02_03	2020_A16	25964	2555	714	112	125	142	157	167	112	114	116	118	121	110	112	115	119	126	112	134	156	174	184	108	122	141	157	167	74	83	92	103	113	29271	144.578	133.536	92.129	5555.06	-139.578	2015.68	92	123	151	172	183	96	117	136
2020_A16_02_04	2020_A16	27168	2287	733	108	123	138	153	162	112	114	116	119	121	110	112	114	120	125	108	129	152	171	182	104	120	136	152	162	74	82	90	99	105	31281	139.644	128.402	88.504	5384.28	-111.075	1956.1	86	118	147	168	181	90	111	132
2020_A16_02_05	2020_A16	26005	2010	739	106.4	120	138	155	166	112	114	116	119	121	109	111	114	120	125	106	126	154	174	187	103	116	137	155	167	72	80	90	100	108	29472	140.747	129.237	89.1761	5411.99	-101.867	1960.63	87	115	148	171	186	90	109	132
2020_A16_02_06	2020_A16	25207	1751	741	97	117	136	149	159	113	115	117	120	123	109	111	115	121	127	95	123	150	166	178	93	113	134	148	159	68	77	87	97	105	28659	134.794	123.564	86.1232	5222.02	-76.2934	1850.87	79	111	144	164	177	82	105	129
2020_A16_02_07	2020_A16	25526	1477	698	116	130	144	161	170	111	113	115	118	120	109	111	114	118	124	120	138	158	180	190	112	127	142	161	172	74	83	94	104	111	29325	147.817	135.728	91.7311	5630.48	-129.008	2136.24	95	128	153	178	189	96	120	138
2020_A16_02_08	2020_A16	28799	1208	695	112	128	145	159	172	110	112	115	117	120	109	111	114	120	126	112	134	158	180	193	109	125	144	160	174	75	84	93	102	109	32641	146.028	135.158	90.9476	5599.67	-172.198	2123.69	88	124	152	177	191	94	117	139
2020_A16_02_09	2020_A16	28028	938	712	104	119	135	148	158	112	114	116	119	122	108	111	114	119	125	106	127	150	168	178	100	116	133	148	158	68	76	84	93	100	32414	135.851	123.736	83.414	5234.36	-69.2737	1992.08	76	115	145	166	177	83	106	129
2020_A16_02_10	2020_A16	26200	666	699	113	126	143	156	168	112	113	116	118	121	109	112	116	121	126	113	133	155	173	186	109	123	141	156	169	77	86	94	103	112	30297	142.334	132.323	92.1998	5505.9	-160.273	1943.56	85	121	149	171	185	93	115	136
2020_A16_03_01	2020_A16	31708	3085	990	104	122	140	158	168	114	115	117	120	123	112	114	116	119	124	105	132	151	173	184	100	119	138	158	168	75	84	96	108	116	35348	141.639	130.286	94.1396	5449.63	-77.3454	1786.25	87	123	148	170	183	88	111	134
2020_A16_03_02	2020_A16	30952	2826	993	109	127	142	156	166	114	115	117	119	122	111	112	115	119	123	113	138	156	172	183	104	124	139	155	166	77	84	95	106	113	35908	142.832	130.818	93.1384	5472.92	-66.9459	1861.81	87	124	152	169	182	89	114	136
2020_A16_03_03	2020_A16	27554	2557	1000	114	126	142	162	171	113	114	116	119	122	111	112	115	119	124	115	135	153	178	189	110	123	139	162	172	76	86	97	109	117	31773	144.17	132.959	94.4819	5534.06	-101.872	1878.95	89	125	148	175	188	92	116	134
2020_A16_03_04	2020_A16	32019	2284	993	113	127	144	159	168	114	115	117	120	122	111	113	116	119	122	118.8	136	155	174	186	109	124	141	158	169	78	89	100	110	117	35940	145.442	133.64	97.2007	5567.69	-65.8802	1798.63	97	128	151	172	185	95	116	137
2020_A16_03_05	2020_A16	31209	2011	987	115	130	145	162	172	113	115	117	119	121	110	112	114	118	122	121	141	159	177	190	111	127	143	162	173	76	86	98	111	119	35351	148.801	135.868	96.2847	5644.53	-61.3864	1950.25	96	133	155	174	189	93	120	139
2020_A16_03_06	2020_A16	34049	1734	998	97	117	138	158	171	113	115	117	120	124	109	111	114	119	124	99	127	154	176	191	92.8	113	136	157	171	68	79	91	104	114	38787	140.731	127.123	89.4116	5352.7	4.84231	1878.87	78	115	149	173	189	78	105	131
2020_A16_03_07	2020_A16	29146	1478	991	109	124	141	162	173	111	113	116	119	122	110	112	115	120	125	113	132	153	180	192	105	121	139	162	174	72	83	95	106	113	33043	144.998	133.614	92.3658	5555.18	-125.639	2007.9	93	123	148	176	191	93	114	134
2020_A16_03_08	2020_A16	29637	1208	986	109	125	143	166	179	112	114	117	120	122	110	112	116	121	127	108	131	157	181	198	104	122	141	166	180	77	88	98	111	121	34168	144.626	134.758	97.1515	5582.54	-137.746	1813.87	85	117	151	177	197	91	113	136
2020_A16_03_09	2020_A16	31915	931	971	98	115	133	155	170	113	115	118	121	124	109	111	115	119	125	103	125	144	171	189	94	111	130	154	171	67	79	92	104	113	36328	137.423	124.936	89.5943	5280.13	-9.46644	1772.99	81	114	139	168	188	82	104	125
2020_A16_03_10	2020_A16	32862	653	957	109	128	147	161	170	112	113	116	118	122	107	110	112	116	122	118	143	164	180	192	105	126	145	161	171	67	80	92	103	112	38243	146.955	132.074	88.8733	5523.9	-1.30396	2128.4	78	128	158	178	190	80	113	140
2020_A16_04_01	2020_A16	33803	3089	1269	97	114	131	148	160	114	116	118	121	124	111	113	117	122	129	92	118	142	162	176	92	110	128	146	159	72	81	89	100	112	37834	132.386	122.762	90.0558	5193.25	-85.5931	1622.82	79	111	138	160	174	84	104	124
2020_A16_04_02	2020_A16	32987	2823	1270	106	123	142	161	171	113	115	117	119	122	111	112	115	119	124	107	133	155	177	189	102	119	140	160	171	72	83	96	108	116	37147	143.888	131.794	93.2021	5500.66	-73.8828	1900.22	85	123	150	175	188	86	112	135
2020_A16_04_03	2020_A16	26548	2552	1259	113	129	144	158	168	113	115	116	118	121	111	112	114	117	122	121	139	158	174	187	110	126	142	157	169	75	86	96	106	113	30604	146.202	133.815	93.927	5573.86	-80.3754	1961.24	94	129	153	171	185	94	116	138
2020_A16_04_04	2020_A16	38520	2275	1256	108	123	143	163	174	114	115	118	120	123	112	114	117	121	125	112	132	152	174	189	103	120	140	162	174	77	88	100	112	124	43323	142.404	132.045	98.1409	5497.87	-84.7369	1661.46	86	122	147	172	188	85	112	135
2020_A16_04_05	2020_A16	30682	2009	1232	109	123	142	163	173	113	114	117	120	122	111	112	116	119	123	110	132	155	180	191	104	119	140	163	174	76	86	97	109	119	35251	143.853	132.126	94.6114	5506.7	-75.0665	1840.61	88	120	149	176	190	88	111	134
2020_A16_04_06	2020_A16	39823	1732	1245	102	123	146	166	177	113	114	117	119	123	110	112	114	119	123	108	134	160	183	194	98	119.5	144	166	178	70	83	98	110	122	43872	147.353	134.545	95.5447	5590.19	-46.9926	1911.62	85	124	155	181	194	83	111	139
2020_A16_04_07	2020_A16	37102	1468	1252	106	121	139	158	171	112	114	117	119	122	110	112	114	118	122	111	131	152	177	192	102	118	137	158	173	71	81	91	102	111	42507	141.011	128.601	88.9932	5391	-62.2146	1945	80	119	146	172	191	81	109	131
2020_A16_04_08	2020_A16	30633	1200	1245	112	133	152	171	180	112	113	116	118	121	110	112	114	118	124	119	143	166	188	199	108	130	151	172	182	74	88	103	115	124	35390	152.857	140.976	98.9894	5797.01	-123.603	2029.83	93	131	160	185	198	93	119	145
2020_A16_04_09	2020_A16	35036	929	1246	103	118	137	160	174	112	114	117	120	124	109	112	115	121	127	103	126	150	176	195	98	114	134	160	176	74	82	93	106	117	40153	139.953	128.662	92.8967	5392.37	-54.414	1759.41	79.2	115	144	172	193	83	107	129
2020_A16_04_10	2020_A16	34795	649	1239	103	119	137	156	165	112	114	117	120	123	108	111	114	119	126	105	129	153	174	186	99	116	135	155	166	69	79	89	101	110	40657	138.9	126.508	88.269	5331.11	-37.7841	1894.56	82	113	146	171	184	83	106	129
2020_A16_05_01	2020_A16	27254	3083	1518	112	125	145	166	176	112	114	116	118	121	112	114	117	122	128	109	129	155	180	191	107	122	143	166	178	78	89	101	113	122	31168	143.107	135.748	98.5997	5597.34	-229.655	1766.62	86	118	148	177	190	95	115	136
2020_A16_05_02	2020_A16	33806	2812	1522	112	123	141	163	175	112	113	116	118	121	111	112	116	121	126	111	131	152	178	193	108	120	139	163	177	75	85	95	106	116	37797	145.169	135.016	93.6145	5591.72	-178.369	1999.18	93	124	147	175	192	98	115	135
2020_A16_05_03	2020_A16	30659	2550	1523	113	133	152	166	173	112	113	115	117	120	111	112	115	119	122	116	143	167	182	192	109	131	151	166	175	80	88	99	109	116	35022	151.205	140.15	97.0065	5765.39	-170.395	2070.3	94	128	162	180	191	96	120	147
2020_A16_05_04	2020_A16	28062	2281	1513	116	134	150	163	174	113	114	116	118	120	111	112	115	117	121	124	147	164	178	191	112	132	149	163	175	75	88	100	111	119	31293	153.482	140.544	97.3101	5795	-107.969	2107.15	103	139	161	177	190	100	125	146
2020_A16_05_05	2020_A16	36829	2005	1527	107	122	143	164	178	112	114	116	119	122	110	112	116	120	124	107	132	157	181	195	103	119	141	165	180	73	83	94	108	123	41562	145.072	134.025	94.0539	5559.02	-123.833	1936.63	88	119	151	178	194	87	112	137
2020_A16_05_06	2020_A16	30460	1742	1515	118	135	151	166	178	112	113	115	117	120	111	112	114	118	123	121	146	165	182	196	115	133	150	166	180	77	89	101	112	120	33830	153.637	142.006	98.2182	5829.79	-158.358	2104.94	96	136	162	181	195	97	126	146
2020_A16_05_07	2020_A16	29500	1472	1505	104	121	138	162	175	112	114	117	120	123	111	112	116	121	126	106	127	149	176	193	100	117	136	162	176	73	82	94	108	119	33243	140.993	131.143	93.8658	5462.32	-130.138	1808.03	84	118	143	172	191	87	110	131
2020_A16_05_08	2020_A16	31185	1200	1507	108	123	139	159	173	112	114	117	119	122	110	112	114	118	124	111	133	154	176	193	103	120	138	159	174	74	83	93	105	114	35748	143.558	131.377	91.9134	5485.59	-75.6778	1935.9	85	122	149	173	191	88	112	133
2020_A16_05_09	2020_A16	29659	932	1496	114	134	148	163	177	111	113	115	118	121	110	112	115	119	125	118	144	161	180	197	111	132	146	163	179	78	88	98	109	118	34049	148.913	137.765	96.1795	5686.54	-139.851	2002.81	84	131	157	177	195	91	120	143
2020_A16_05_10	2020_A16	27479	656	1487	103	122	144	161	173	112	114	116	120	123	110	112	116	120	126	104	131.5	156	176	189	99	118	142	161	173	70	82	97	110	120	30800	144.399	133.662	95.15	5554.11	-118.608	1878.12	86	122	152	174	188	87	112	138
2020_A16_06_01	2020_A16	31336	3087	1808	115	130	146	163	172	112	114	116	118	120	112	114	117	121	127	115	136	156	174	185	111	128	145	162	173	78	89	101	112	122	35174	145.535	137.955	98.9821	5675.62	-247.359	1856.49	95	125	152	172	184	99	120	141
2020_A16_06_02	2020_A16	38671	2812	1807	106	128	146	161	178	112	114	116	119	122	111	114	117	122	127	106	135	156	173	190	102	125	144	161	179	74	85	99	113	131	43409	144.025	135.423	98.1456	5594.11	-183.412	1792.3	86	122	152	171	188	87	115	140
2020_A16_06_03	2020_A16	31541	2547	1794	113	131	149	165	174	112	114	116	118	121	111	113	115	119	123	117	141	163	181	191	109	128	147	165	175	78	88	100	111	118	34277	152.13	140.451	97.7217	5782.35	-147.836	2066.12	101	133	160	179	191	99	122	144
2020_A16_06_04	2020_A16	25178	2286	1787	115	130	143	158	169	112	114	116	118	120	110	112	114	118	122	121	140	157	175	188	112	127	141	157	170	76	84	95	106	114	27938	149.104	136.328	94.0573	5660.12	-96.0176	2072.25	102	132	154	173	187	101	121	138
2020_A16_06_05	2020_A16	37192	2007	1795	114	130	144	158	169	112	114	116	118	121	111	113	116	119	123	118	139	157	172	186	110	127	142	158	169	79	87	97	106	115	41566	146.006	134.966	95.4768	5600.35	-128.108	1921.31	93	129	154	169	184	93	120	139
2020_A16_06_06	2020_A16	30369	1740	1780	105	122	143	162	174	112	114	116	119	122	110	111	114	119	124	106	132	160	180	193	100	119	141	163	176	71	81	93	105	116	33702	146.482	134.147	92.764	5575.59	-91.7694	2017.81	88	121	155	178	192	88	112	137
2020_A16_06_07	2020_A16	33080	1481	1786	99	119	139	162	175	111	114	116	120	123	111	112	116	121	125	98	126	152	179	195	94	116	137	162	177	70	80	93	106	115	37028	140.974	130.205	91.381	5429.6	-113.904	1884.02	78	114	146	176	194	79	108	132
2020_A16_06_08	2020_A16	27032	1196	1762	116	134	149	168	177	111	113	115	118	122	109	111	114	119	128	115	143	164	185	197	113	131	148	169	180	76	86	99	111	120	31356	151.531	140.604	97.5136	5780.79	-157.485	2061.62	94	128	160	182	196	97	123	143.5
2020_A16_06_09	2020_A16	27966	931	1764	113	126	143	168	180	111	113	116	119	122	111	113	116	121	127	112	133	155	184	199	109	123	141	169	182	80	88	98	111	121	32531	145.162	135.958	97.1591	5614.22	-176.933	1856.84	88	121	147	177	198	94	115	135
2020_A16_06_10	2020_A16	26997	662	1760	110	126	143	164	177	111	113	116	119	122	110	112	117	122	128	106	131	153	179	196	106	123	141	165	179	77	86	98	111	120	30737	144.364	136.191	97.3101	5619.94	-216.384	1856.98	90	120	147	175	194	96	117	137
2020_A16_07_01	2020_A16	31838	3088	2075	117	131	146	159	169	114	114	116	118	121	112	114	117	122	126	116	137	156	172	182	113	128	144	159	169	81	90	101	112	120	35212	144.59	136.465	99.5713	5633.75	-207.753	1771.48	92	128	152	170	181	97	122	141
2020_A16_07_02	2020_A16	33411	2803	2076	107	124	142	155	165	113	114	115	118	121	110	112	114	118	123	112	134	156	173	183	103	122	140	155	165	70	81	91	100	108	37306	143.295	131.041	88.5278	5475.19	-106.32	2083.02	89	125	152	171	183	89	114	136
2020_A16_07_03	2020_A16	30577	2543	2063	113	127	145	163	174	112	114	116	118	120	111	113	116	120	125	113	135	159	177	189	109	125	144	163	175	76	85	96	110	120	35283	144.898	135.484	95.6851	5602.79	-188.059	1914.69	88	123	153	174	188	92	116	138
2020_A16_07_04	2020_A16	29370	2274	2054	102	118	136	152	164	113	115	117	119	123	111	112	115	119	124	105	126	149	169	183	97	115	134	151	164	70	80	91	101	107	32897	137.826	126.08	88.7128	5310.52	-64.8546	1849.54	83	116	144	166	182	84	106	130
2020_A16_07_05	2020_A16	27035	2006	2046	110	124	142	154	164	114	115	117	119	122	112	114	117	121	126	109	131	152	168	178	105	121	140	153	163	79	88	98	107	114	30745	139.78	130.973	96.0757	5460.03	-156.313	1698.57	88	120	147	166	177	94	113	136
2020_A16_07_06	2020_A16	32711	1729	2055	109	121	138	157	170	113	114	116	119	121	111	112	115	119	124	112	131	152	173	187	106	118	136	157	171	71	81	92	104	114	37257	140.684	129.397	91.0072	5414.57	-95.1675	1882.84	85	120	146	170	186	87	111	132
2020_A16_07_07	2020_A16	29835	1459	2040	112	127	142	160	173	111	113	115	118	120	111	114	117	122	128	109	130	152	174	190	108	124	140	160	174	77	87	97	107	115	34190	141.421	134.001	95.0798	5540.3	-247.419	1851.72	87	118	146	170	188	94	116	135
2020_A16_07_08	2020_A16	29588	1202	2052	112	130	146	162	172	112	113	115	118	120	109	112	115	119	123	118	139	159	179	193	109	127	144	162	174	73	84	95	106	114	33444	148.173	136.683	93.5196	5656.44	-146.244	2087.81	94	129	155	176	191	94	118	141
2020_A16_07_09	2020_A16	30353	916	2040	120	135	148	162	174	110	111	113	115	118	108	111	114	117	124	124	145	166	181	194	118	134	148	163	176	72	81	91	101	109	35293	150.259	138.696	89.81	5714.39	-194.766	2329.19	86	133	161	178	192	93	124	144
2020_A16_07_10	2020_A16	32219	647	2038	104	116	132	149	162	114	115	118	120	123	111	113	116	121	127	102	123	142	161	179	99	112	129	147	162	71	80	91	102	111	36635	133.544	123.875	90.2384	5230.63	-96.8501	1668.27	83	114	137	158	177	87	106	124
2020_A16_08_01	2020_A16	32446	3075	2340	108	128	145	157	169	113	115	116	118	121	112	114	117	122	128	102	134	156	170	182	104	125	143	157	169	79	88	99	110	118	36103	142.573	134.42	97.479	5565.49	-206.134	1778.05	88	122	152	168	181	93	117	140
2020_A16_08_02	2020_A16	31573	2804	2339	112	128	142	155	164	112	114	116	117	120	110	112	114	117	122	120	139	155	171	183	109	125	140	154	165	71	82	92	100	107	35187	145.021	132.831	89.4285	5537.26	-121.964	2124.48	95	131	151	169	182	95	118	137
2020_A16_08_03	2020_A16	29663	2546	2333	114	132	147	162	173	112	114	115	117	120	112	114	116	120	125	115	142	158	174	187	111	130	145	161	174	76	86	99	111	120	32809	147.138	138.073	97.3927	5686.48	-214.412	1949.39	91	133	155	172	187	95	122	143
2020_A16_08_04	2020_A16	26347	2274	2318	110	128	142	156	165	113	114	116	118	120	110	112	114	117	122	118	139	156	173	184	107	125	141	156	166	67	81	92	102	110	31187	142.808	130.581	89.1539	5459.84	-93.8634	2033.98	87	125	151	170	182	88	114	136
2020_A16_08_05	2020_A16	28186	2003	2325	115	133	150	163	173	112	113	115	117	120	111	112	115	119	124	119	143	164	179	190	112	130	149	164	174	75	86	98	109	116	31862	149.482	138.459	95.2474	5709.15	-168.558	2080.09	92	132	160	177	189	95	121	144
2020_A16_08_06	2020_A16	34405	1724	2327	112	127	141	156	169	113	115	116	118	121	110	112	115	119	123	116	137	155	172	186	109	124	139	155	169	74	83	93	105	115	39334	142.952	130.854	91.5624	5469.26	-77.2335	1931.75	86	126	151	169	185	87	116	135
2020_A16_08_07	2020_A16	37156	1458	2328	110	129	150	166	176	112	113	115	118	121	111	114	117	122	130	109	137	160	177	188	106	126	149	166	177	74	85	100	115	129	42461	145.312	137.852	98.8419	5664.55	-239.015	1851.03	83	125	155	175	187	89	118	144
2020_A16_08_08	2020_A16	29611	1195	2317	107	123	145	162	173	111	113	115	117	121	109	112	116	121	128	102	129	158	180	193	103	120	144	163	175	73	82	93	105	114	33682	143.601	134.013	91.8779	5549.21	-196.698	2015.46	84	116	153	177	192	91	111.25	139
2020_A16_08_09	2020_A16	28289	927	2314	108	126	145	162	175	110	112	114	116	120	109	111	114	119	126	108	134	162	181	195	105	124	145	163	177	68	77	89	102	111	32118	146.554	135.916	88.9168	5616.55	-209.132	2244.2	85	122	156	178	193	92	115	140
2020_A16_08_10	2020_A16	32739	642	2307	105	121	139	152	163	114	115	117	120	122	110	113	116	121	127	105	128	150	166	179	101	118	136	151	163	74	84	94	105	113	37990	136.792	127.075	92.8789	5336.27	-102.02	1685.4	84	115	145	163	177	89	109	132
2020_A16_09_01	2020_A16	26786	3080	2601	117	130	144	158	169	112	113	115	117	120	113	115	119	123	128	112	131	152	169	182	114	127	143	157	170	82	90	99	109	117	30707	140.649	135.226	97.5417	5571.35	-309.78	1778.14	90	120	148	166	180	99	119	139
2020_A16_09_02	2020_A16	26018	2807	2590	110	126	143	160	169	111	113	115	117	120	112	114	117	122	128	107	130	152	174	183	107	123	142	160	170	77	86	96	105	113	29256	142.273	134.95	94.7786	5573.9	-269.997	1914.14	90	121	146	172	182	97	116	137
2020_A16_09_03	2020_A16	24795	2537	2593	109	121	138	157	167	111	113	115	118	120	110	113	116	120	126	108	130	149	172	184	105	119	136	157	168	70	79	90	101	109	28373	140.153	130.769	89.3662	5446.94	-199.837	2001.56	87	120	146	169	183	93	112	132
2020_A16_09_04	2020_A16	26194	2273	2587	109	125	140	153	162	111	113	115	117	119	109	111	113	116	122	117	138	157	171	183	106	123	139	153	163	64	74	86	95	102	29347	144.714	131.425	84.1803	5494.6	-111.91	2309.49	92	129	153	169	181	93	116	136
2020_A16_09_05	2020_A16	26323	2006	2582	101	115	130	146	161	113	114	116	119	122	111	113	116	121	128	98	119	140	159	176	96.2	112	128	145	161	65	77	87	98	107	29549	131.492	122.798	86.2607	5179.86	-163.124	1793.61	83	111	136	157	174	86	106	125
2020_A16_09_06	2020_A16	27805	1733	2588	107	120	144	160	171	111	112	114	118	121	109	111	114	121	126	106	128	159	178	191	103	118	144	161	173	68	79	90	102	110	31397	144.487	133.95	89.6544	5556.21	-183.194	2128.55	89	119	152	176	190	94	112	138
2020_A16_09_07	2020_A16	27897	1450	2573	99	118	136	152	165	113	115	117	120	123	111	113	116	122	128	96	123	147	167	181	95	114	134	152	165	70	82	93	104	112	32242	133.037	123.904	90.4162	5217.82	-107.909	1641.87	71	110	141	163	180	75	104	129
2020_A16_09_08	2020_A16	29592	1196	2584	98	115	135	152	164	111	113	115	119	122	109	112	116	123	130	93	118	146	166	182	94	112	133	152	165	65	75	85	96	107	33718	134.037	125.438	85.6317	5264.04	-194.043	1925.1	79	108	141	163	180	85	105	129
2020_A16_09_09	2020_A16	30927	921	2575	106	122	140	159	176	112	114	116	119	122	111	114	118	124	130	103	126	150	170	186	102	119	138	158	176	73	84	95	109	130	34578	139.802	133.093	96.2013	5508.42	-244.515	1764.3	85	116	145	168	184	92	111	134
2020_A16_09_10	2020_A16	24909	657	2568	91	112	129	145	159	112	115	117	120	125	109	112	115	120	126	93	120	142	161	178	87	109	127	144	160	64	74	84	94	103	29458	127.86	116.7	82.6474	4990.54	-23.1604	1702.72	68	101	135	157	175	68	97	121
2020_A16_10_01	2020_A16	31052	3079	2884	106	123	138	153	165	112	113	116	118	121	112	114	117	122	128	104	126	148	164	177	102	120	136	153	166	71	82	93	104	114	34824	136.177	129.4	91.4475	5385.69	-258.731	1823.4	83	116	144	162	176	89	112	133
2020_A16_10_02	2020_A16	25701	2808	2868	107	123	140	151	164	112	113	116	118	121	112	114	117	122	128	105	127	148	163	179	103	120	138	151	164	74	82	94	103	110	29231	136.771	129.707	91.8764	5400.85	-244.809	1816.9	87	116	144	161	177	93	111	134
2020_A16_10_03	2020_A16	27608	2538	2860	99	113	133	152	164	112	114	116	119	123	111	113	117	123	130	92	115	145	166	180	94	109	131	152	165	71	79	89	101	110	30602	132.761	124.685	88.7428	5237.5	-179.068	1746.64	79	106	140	164	179	86	103	127
2020_A16_10_04	2020_A16	25871	2272	2861	104	118	134	147	159	112	114	116	118	121	110	112	115	119	124	106	128	148	164	177	100	115	132	147	160	65	74	85	94	102	28655	138.266	126.233	83.8589	5317.83	-110.892	2094.59	90	120	144	162	176	91	110	129
2020_A16_10_05	2020_A16	25515	2002	2854	104	118	133	151	163	112	114	116	119	121	111	114	117	123	130	97	123	142	164	179	100	115	131	151	164	70	79	90	100	109	28089	135.157	127.44	89.3957	5330.5	-219.899	1840.08	86	115	139	161	178	93	110	128
2020_A16_10_06	2020_A16	27808	1733	2852	106	121	138	152	165	111	113	115	118	121	111	112	116	121	127	104	126	149	168	183	103	119	136	152	166	70	79	89	99	107	30783	139.236	129.762	88.3358	5415.38	-193.793	2005.66	88	118	145	166	181	92	112	132
2020_A16_10_07	2020_A16	30229	1446	2854	94	111	129	147	161	113	115	118	121	124	111	113	117	122	128	92	115	140	160	176	89	107	126	146	161	67	76	87	101	111	34077	129.336	120.19	87.3215	5097.82	-100.442	1629.7	74	105	136	157	175	79	100	122
2020_A16_10_08	2020_A16	32939	1180	2856	95	115	132	147	159	112	114	116	119	123	110	114	117	124	130	93	117	141	158	175	91	111	130	146	160	64	75	88	100	112	37628	129.59	122.137	86.841	5151.28	-187.927	1720.64	77	107	137	155	173	80	102.75	127
2020_A16_10_09	2020_A16	30339	920	2852	99	117	139	155	165	112	114	116	120	123	110	113	117	122	130	96	120	149	168	180	95	114	137	154	165	69	81	94	106	116	34556	136.077	127.973	92.4019	5353.22	-173.288	1732.94	81	110	143	166	178	85	107	132
2020_A16_10_10	2020_A16	24503	658	2843	99	115	130	144	156	113	115	117	120	123	110	112	116	120	126	98	121	143	159	174	95	111	127	143	156	67	75	85	95	104	27555	132.222	121.107	85.2907	5145.79	-63.3887	1791.78	80	113	139	157	172	82	105	124
2020_A17_01_01	2020_A17	30807	3078	454	119	138	152	162	171	112	114	115	117	120	112	114	117	121	127	120	142	162	174	182	115	135	151	162	171	81	94	105	114	122	34889	148.012	140.629	101.575	5763.38	-256.611	1854.4	102	130	159	172	181	101	125	148
2020_A17_01_02	2020_A17	45284	2791	449	113	129	147	160	168	113	114	116	118	120	111	113	116	119	122	121	140	159	174	184	110	126	145	160	169	74	85	98	108	116	45798	145.158	133.817	94.1871	5565.8	-119.815	1943.54	97	130	152	170	182	94	118	139
2020_A17_01_03																																			49226	148.819	136.385	92.712	5649.12	-112.411	2120.89	90	132	160	177	186	91	118	145
2020_A17_01_04	2020_A17	42981	2347	445	111	130	146	159	168	113	114	116	118	121	110	112	116	119	124	113	140	160	175	184	108	128	145	159	168	77	86	96	107	116	42804	147.387	135.989	95.0734	5635.76	-123.575	1989.27	93	134	156	174	183	96	123	141
2020_A17_01_05	2020_A17	39457	2053	432	119	133	146	159	166	112	114	115	117	120	108	111	113	116	121	128	149	163	177	185	116	131	145	158	167	72	82	93	103	111	41154	150.567	136.315	91.0052	5663.3	-58.6631	2216.66	98	140	160	175	184	99	124	142
2020_A17_01_06	2020_A17	38553	1755	433	118	135	150	162	170	112	114	115	117	120	109	111	113	117	122	125	151	167	180	189	115	133	149	162	171	74	84	96	107	115	42976	152.865	138.42	93.4961	5732.91	-54.6739	2194.3	92	142	163	179	188	91	127	146
2020_A17_01_07	2020_A17	33585	1451	438	111	124	139	153	165	113	115	117	119	122	110	112	116	120	125	114	132	151	168	181	106	121	137	152	166	74	83	93	104	113	40559	139.598	129.444	92.0284	5415.04	-123.228	1832.59	86	121	148	165	179	90	114	134
2020_A17_01_08																																			43222	148.553	134.229	91.7281	5601.2	-26.0627	2101.3	101	135	156	173	185	97	120	139
2020_A17_01_09	2020_A17	38067	921	423	96	120	139	153	163	113	115	117	120	125	107	111	114	118	125	101	134	155	170	181	91	117	137	152	163	66	77	90	103	113	45090	138.041	124.093	87.6461	5261.71	45.9664	1837.26	71	118	150	168	180	69	104	132
2020_A17_01_10	2020_A17	42437	664	416	102	118	132	143	153	114	116	117	120	123	107	110	113	117	122	110	133	149	160	171	98	115	130	141	152	65	74	84	94	104	45927	138.441	122.363	83.4028	5227.84	87.7906	2000.95	93	126	147	159	170	86	109	128
2020_A17_02_01	2020_A17	30376	3075	717	117	130	146	159	168	114	115	116	118	121	114	116	117.5	122	127	114	132	155	171	181	113	127	144	158	168	84	93	103	112	120	34287	143.226	136.113	101.113	5618.31	-223.72	1675.38	96	123	150	170	180	99	120	140
2020_A17_02_02	2020_A17	31709	2807	721	118	135	147	159	168	113	114	116	118	121	111	114	116	119	124	121	144	159	173	183	114	133	146	159	168	78	89	100	110	118	36949	146.692	136.939	98.1112	5657.22	-166.204	1874.17	93	133	156	171	182	96	125	143
2020_A17_02_03																																			47116	148.178	136.679	93.4484	5658.02	-145.628	2094.61	98	131	156	175	185	97	122	142
2020_A17_02_04	2020_A17	38585	2290	720	114	134	149	160	169	112	113	115	117	120	110	112	114	117	124	116	146	166	177	187	111	132	148	160	170	76	86	96	105	114	42564	151.249	138.64	93.9009	5729.06	-126.144	2169.87	96.3	136	163	175	186	97	123	146
2020_A17_02_05	2020_A17	39080	2001	714	115	133	150	162	171	112	113	115	117	120	108	110	112	114	119	129	150	169	182	191	113	131	150	163	172	69	81	93	104	111	44404	154.999	138.922	90.5917	5758.36	-29.0797	2366.67	102	141	166	180	190	97	123	146
2020_A17_02_06	2020_A17	38182	1744	700	114	131	146	158	167	112	114	115	118	121	108	111	112	116	121	124	146	164	177	186	111	129	145	158	168	72	81	91	101	111	43118	151.772	136.373	89.9263	5675.52	-34.1188	2286.68	100	138	161	176	185	96	123	143
2020_A17_02_07	2020_A17	33858	1448	702	122	136	148	158	169	112	113	115	117	119	109	111	113	116	120	134	151	164	176	188	120	134	147	158	170	74	84	94	104	113	41257	149.165	136.01	91.7242	5645.68	-86.8004	2154.54	90	139	160	173	186	93	124	143
2020_A17_02_08	2020_A17	36696	1213	701	119	135	149	160	169	112	114	116	118	120	109	111	113	116	120	131	150	165	178	188	116	132	148	160	170	75	86	96	106	113	41176	153.388	138.821	94.213	5750.26	-47.9928	2185.05	103	142	163	177	187	100	126	146
2020_A17_02_09	2020_A17	32634	944	702	104	123	139	153	162	114	116	117	120	123	107	110	113	116	121	117	138	156	172	180	100	120	137	152	161	66	78	90	102	111	39820	144.173	128.193	87.9691	5419.97	66.9549	2039.95	98	129	152	168	179	90	113	133
2020_A17_02_10	2020_A17	39133	682	694	110	127	141	153	163	112	114	116	118	122	106	110	113	117	121	121	142	158	170	182	106	124	139	153	164	64	76	88	99	109	39684	147.259	131.439	86.8695	5516.26	21.1804	2215.55	103	135	156	170	181	92	118	137
2020_A17_03_01	2020_A17	27213	3075	993	121	134	148	163	173	110	112	114	116	119	110	112	114	118	122	128	145	162	180	190	118	132	148	164	175	74	84	95	106	114	31904	149.968	139.624	93.8411	5743.37	-215.439	2186.36	95	134	157	177	189	100	124	142
2020_A17_03_02	2020_A17	30132	2802	1007	111	126	140	151	164	112	114	116	118	121	110	112	114	118	124	113	137	155	168	182	107	124	139	151	165	73	81	90	99	109	34307	142.51	130.954	89.6525	5471.03	-120.444	2020.97	86	127	152	166	181	90	116	136
2020_A17_03_03	2020_A17	28057	2528	995	114	128	142	154	166	112	114	116	118	121	111	112	115	119	125	113	137	156	170	182	110	126	141	153	167	76	84	93	102	111	31700	144.744	134.29	92.6588	5575.77	-166.781	2015.82	96	127	152	168	181	99	120	138
2020_A17_03_04	2020_A17	29394	2263	994	115	129	142	155	169	112	114	117	119	122	112	114	116	120	124	117	135	154	169	185	111	126	140	154	169	81	89	98	107	115	33110	144.642	134.79	97.0044	5590.4	-152.349	1833.2	97	127	151	167	182	99	119	137
2020_A17_03_05	2020_A17	31221	1999	996	111	129	144	159	176	112	114	116	118	121	111	113	115	118	122	116	140	157	173	193	107	126	142	158	177	75	85	96	108	119	35783	145.862	134.457	94.9331	5583.23	-108.585	1924.82	88	128	153	171	191	91	117	138
2020_A17_03_06	2020_A17	25994	1726	978	109	124	138	151	165	112	114	117	119	121	110	112	114	117	122	116	136	152	165	184	106	121	136	150	166	70	80	90	101	109	29584	142.653	130.159	90.0863	5455.39	-69.583	1982.56	93	127	149	163	181	94	115	133
2020_A17_03_07	2020_A17	29446	1456	979	107	122	137	155	171	111	113	116	118	122	109	112	114	119	123	113	132	150	171	191	103	119	135	155	173	69	79	89	100	111	33652	142.531	130.748	88.6995	5463.83	-116.12	2056.97	91	124	144	168	189	91	113	131
2020_A17_03_08	2020_A17	27941	1195	975	111	123	141	161	178	111	113	116	119	122	109	112	114	120	125	112	131	155	178	198	107	120	139	161	180	75	83	94	105	116	32782	143.108	132.973	93.5867	5526.48	-138.676	1901.41	84	118	147	174	196	92	112	133
2020_A17_03_09	2020_A17	24852	926	972	104	121	136	151	165	112	114	117	120	122	109	112	116	120	126	109	130	147	165	181	100	118	134	150	165	66	80	91	101	110	28515	137.72	127.535	89.628	5351.76	-119.504	1861.1	88	120	143	161.5	179	90	110	130
2020_A17_03_10	2020_A17	29448	645	972	86	102	118	136	152	115	117	120	123	127	110	113	116	121	126	93	111	127	146	165	82	97	114	133	151	58	70	82	96	109	34140	122.104	111.32	83.4153	4823.03	28.0842	1454.07	79	103	123	143	163	76	93	111
2020_A17_04_01	2020_A17	30260	3072	1263	113	126	138	151	167	112	114	116	118	120	110	112	116	119	124	114	134	151	166	184	110	123	136	151	168	73	81	91	102	112	34767	140.956	130.397	90.4806	5446.49	-142.486	1949.07	91	124	147	164	182	93	116	133
2020_A17_04_02	2020_A17	31117	2799	1265	112	127	140	155	170	111	113	115	117	120	110	112	114	119	123	118	139	154	171	188	109	125	138	155	172	70	79	88	100	111	35960	144.886	133.33	89.1382	5545.81	-150.409	2146.28	94	129	151	168	186	96	118	135
2020_A17_04_03	2020_A17	26418	2536	1244	120	133	144	154	162	112	114	115	117	119	111	112	114	117	122	129	144	159	169	179	118	131	143	153	163	75	83	92	100	108	31052	146.165	134.698	90.8227	5594.67	-154.947	2130.19	97	134	155	167	178	100	123	140
2020_A17_04_04	2020_A17	30224	2268	1258	116	128	141	155	168	112	114	116	118	121	111	112	114	117	121	124	140	156	171	187	113	126	139	155	169	75	83	93	103	112	35053	145.704	133.04	92.3613	5549.11	-76.7466	2000.94	96	131	152	169	185	94	118	136
2020_A17_04_05	2020_A17	29762	1997	1253	120	132	145	160	170	112	114	115	117	120	111	112	114	117	121	129	145	160	177	189	117	130	144	160	172	75	85	95	105	113	34375	149.651	137.012	93.3805	5676.6	-112.253	2122.3	100	135	155	174	188	99	123	140
2020_A17_04_06	2020_A17	26408	1729	1245	122	139	155	170	179	111	112	114	116	119	110	112	114	119	122	126	149	170	190	199	118	137	155	172	181	79	89	101	110	117	30221	156.415	144.776	97.9893	5916.54	-186.66	2224.74	97	137	164	187	198	98	128	150
2020_A17_04_07	2020_A17	28227	1462	1235	107	122	134	149	165	112	114	117	119	122	110	111	114	119	123	112	132	148	165	183	103	119	132	148	166	69	78	88	98	108	31396	140.458	128.341	87.7833	5391.42	-86.1397	2003.16	91	125	145	163	182	91	114	130
2020_A17_04_08	2020_A17	29364	1192	1239	120	137	152	167	180	111	113	114	117	119	109	112	114	119	124	123	148	167	184	199	117	135	151	168	182	78	87	99	110	120	33608	153.608	142.41	97.5297	5838.05	-176.217	2140.62	90	134	163	181	198	96	125	147
2020_A17_04_09	2020_A17	27352	926	1225	118	135	148	162	175	111	113	115	117	120	109	112	115	119	124	121	144	162	178	194	115	133	147	162	177	78	87	96	107	116	31538	148.78	138.727	95.2159	5711.92	-196.11	2075.4	86	131	158	175	192	95	124	143
2020_A17_04_10	2020_A17	32399	644	1242	104	121	138	151	164	114	115	118	120	123	110	112	116	121	126	104	128	150	166	182	99	118	135	149	163	75	84	94	104	113	36344	138.049	127.195	92.8749	5349.53	-63.8731	1702.34	83	117	146	164	180	86	110	131
2020_A17_05_01	2020_A17	27942	3090	1536	112	127	142	154	166	114	115	116	119	121	111	114	116	120	124	115	134	153	168	181	108	124	140	153	166	76	87	97	106	115	31476	142.072	132.22	94.9639	5506.39	-145.515	1819.87	93	126	148	166	180	94	117	136
2020_A17_05_02	2020_A17	28815	2804	1549	114	127	140	155	167	114	115	117	119	122	111	113	116	120	124	117	136	152	169	183	110	124	138	154	167	75	85	97	107	115	32495	142.996	132.291	95.0154	5515.04	-112.083	1828.62	93	127	149	166	182	95	118	134
2020_A17_05_03	2020_A17	32815	2530	1522	109	124	140	153	162	114	116	117	119	122	110	112	114	119	124	113	133	153	169	180	105	121	138	151	162	75	84	94	104	112	37335	141.065	128.981	92.2043	5414.59	-50.6224	1825.7	88	125	149	167	179	91	113	134
2020_A17_05_04	2020_A17	33858	2259	1530	102	114	127	145	161	114	116	118	121	123	111	112	114	117	121	111	126	140	162	180	98	111	123	143	161	67	75	85	96	106	38047	135.071	121.166	85.5789	5168.68	36.2341	1815.85	87	119	137	158	179	86	105	120
2020_A17_05_05	2020_A17	30153	2000	1517	113	126	137	148	159	114	115	117	119	121	111	111	113	116	120	120	139	153	166	177	109	123	135	147	159	73	81	89	97	105	34427	141.903	128.082	88.254	5396.61	-20.0622	1989.24	91	130	149	164	176	91	117	132
2020_A17_05_06	2020_A17	28944	1736	1512	104	116	127	141	156.7	115	117	119	121	123	111	112	114	118	122	111	127	141	156	174	100	112	124	138	156	67	76	86	96	104	32987	133.573	120.907	86.4577	5157.36	5.67286	1753.45	87	119	137	154	172	89	107	121
2020_A17_05_07	2020_A17	35402	1458	1519	97	112	128	144	156	115	117	119	121	124	111	112	115	119	124	101	121	141	158	174	92	108	125	142	156	67	76	87	98	107	40019	130.246	118.33	86.1435	5059.02	10.7882	1635.21	78	112	136	155	173	78	101	121
2020_A17_05_08	2020_A17	28562	1188	1511	81	111	132	148	158	114	116	118	122	128	111	112	115	119	125	82	120	144	163	176	76	107	129	146	157	61	75	88	99	109	32599	129.294	117.194	85.9908	5009.31	39.6467	1575.5	62	106	139	160	175	63	97	124
2020_A17_05_09	2020_A17	25853	909	1528	66	88	116	138	151	115	117	120	125	130	110	113	116	119	125	69	95	127	154	168	61	83	112	136	150	54	65	79	92	103	29059	118.261	105.7	79.1912	4630.16	121.107	1399.18	63	87	122	151	167	59	78	108
2020_A17_05_10	2020_A17	26432	656	1509	61	85	110	128	141	115	118	121	126	132	111	114	117	121	127	66	90	119	139	154	56	80	107	125	139	53	62	75	88	100	30692	110.228	100.008	76.5328	4420.2	73.3401	1244.46	61	82	115	137	153	55	76	104
2020_A17_06_01	2020_A17	26761	3062	1800	99	118	133	148	160	114	115	117	120	124	112	114	117	122	129	92	121	143	160	174	94	114	130	146	159	74	82	92	103	111	30160	133.058	125.044	92.6131	5261.04	-146.48	1589.38	82	112	140	157	173	89	108	127
2020_A17_06_02	2020_A17	30032	2797	1795	103	123	142	155	163	113	115	117	119	123	111	112	115	119	127	101	132	155	170	179	99	120	140	154	163	73	83	94	104	113	33580	141.911	130.891	93.0314	5469.82	-101.627	1861.01	88	123	151	169	179	89	114	137
2020_A17_06_03	2020_A17	33315	2529	1803	110	122	136	148	158	114	116	117	119	121	110	112	115	119	124	113	132	149	165	177	106	119	134	146	158	73	81	90	99	108	37550	139.221	127.017	89.635	5351.05	-53.3921	1862.95	90	123	145	163	176	91	113	130
2020_A17_06_04	2020_A17	31337	2261	1803	110	123	136	149	160	114	115	117	119	121	110	111	114	116	120	120	137	150	166	180	106	120	134	148	160	72	80	90	99	106	36095	141.181	127.121	88.3825	5367.75	-0.700097	1947.88	94	128	147	163	178	91	113	130
2020_A17_06_05	2020_A17	30368	1993	1783	100	117	135	149	160	114	116	118	121	124	111	112	115	119	123	102	124	151	167	178	95	113	133	148	160	73	81	90	99	107	34161	137.49	124.856	89.5513	5281.42	-11.9713	1771.48	86	115	146	165	177	85	105	129
2020_A17_06_06	2020_A17	27116	1725	1781	107	119	131	145	157	115	116	118	120	122	111	112	115	118	122	113	129	145	162	175	103	116	129	144	156	72	80	89	98	105	31044	135.711	123.321	88.178	5232.81	-16.9784	1772.04	87	121	140	159	173	89	110	126
2020_A17_06_07	2020_A17	33431	1443	1786	99	115	132	149	159	115	117	119	122	124	111	112	116	121	125	102	123	144	163	175	94	111	129	147	158	71	81	93	102	110	37522	134.102	122.521	91.2919	5201.18	-0.111553	1581.35	83	115	140	161	174	84	104	125
2020_A17_06_08	2020_A17	30386	1184	1780	110	128	145	159	169	113	114	116	119	122	110	112	114	119	125	113	136	159	176	188	106	125	143	159	170	76	86	97	106	113	34919	144.865	133.543	94.6321	5555.54	-101.563	1897.15	86	125	153	173	187	89	116	139
2020_A17_06_09	2020_A17	29199	908	1780	95	108	125	142	156	114	116	118	121	125	109	111	114	118	124	101	119	139	157	174	90	104	122	140	156	62	72	83	94	103	33487	129.509	116.641	82.6499	5009.7	33.1906	1739.27	80	111	133	154	172	79	99	118
2020_A17_06_10	2020_A17	28489	646	1762	96	109	124	140	152	114	116	118	121	124	108	111	114	119	125	99	117	140	157	172	92	105	122	138	152	64	72	81	90	99	32383	129.437	116.632	80.928	5009.23	11.6963	1815.19	80	108	136	154	170	83	100	118
2020_A17_07_01	2020_A17	31766	3067	2069	108	123	139	159	170	113	115	117	119	121	110	113	116	121	125	110	129	151	174	186	104	119	137	158	170	73	84	94	107	118	35148	143.114	132.363	93.8597	5513.59	-125.206	1884.76	94	122	147	172	185	94	113	133
[truncated: 91,178 more rows]
[truncated: 22 more columns]
